# Supplementary material for: {Bis[2-(diphenyl­phosphino)eth­yl]phenyl­phosphine-κ3 P,P′,P′′}chloridoplatinium(II) hexa­fluoridophosphate
Source: Acta Crystallogr Sect E Struct Rep Online. 2009 Jun 20;65(Pt 7):m793. doi: 10.1107/S1600536809022405 (PMC2969258; doi:10.1107/S1600536809022405)
Supplement: Supplementary file 1 [file e-65-0m793-sup1.cif]

##############################################################################
###                                                                        ###
###        Electronic paper (Acta Crystallographica Section E)             ###
###                                                                        ###
##############################################################################
#                                                                            #
# This CIF contains the data in a paper accepted for publication in Acta     #
# Crystallographica Section E. It conforms to the requirements of Notes      #
# for Authors for Section E, and has been peer reviewed under the auspices   #
# of the IUCr Commission on Journals.                                        #
#                                                                            #
# Full details of the Crystallographic Information File format               #
# are given in the paper "The Crystallographic Information File (CIF):       #
# a New Standard Archive File for Crystallography" by S. R. Hall, F. H.      #
# Allen and I. D. Brown [Acta Cryst. (1991), A47, 655-685].                  #
#                                                                            #
# The current version of the core CIF dictionary is obtainable from          #
# ftp://ftp.iucr.org/pub/cif_core.dic. The current version number is 2.4.    #
#                                                                            #
# Software is freely available for graphical display of the structure(s) in  #
# this CIF.  For information consult the CIF home page http://www.iucr.org/  #
# cif/home.html                                                              #
#                                                                            #
# This file may be used for bona fide research purposes within the           #
# scientific community so long as proper attribution is given to the journal # 
# article from which it was obtained.                                        #
#                                                                            #
##############################################################################
                                             
data_global
_audit_creation_method     'form.cif (version 2.0)'
_journal_data_validation_number     ?
_journal_date_recd_electronic     2009-05-28
_journal_date_accepted     2009-06-11
_journal_name_full     'Acta Crystallographica, Section E'
_journal_year     2009
_journal_volume     65
_journal_issue      7
_journal_page_first     m793
_journal_page_last     m793
_journal_paper_category     QM
_journal_coeditor_code     HB2993
_publ_contact_author_name     'Monte L. Helm'
_publ_contact_author_address
;
Fort Lewis College
Department of Chemistry
1000 Rim Drive
Durango, CO 81301
USA
;
_publ_contact_author_email     'helm_m@fortlewis.edu'
_publ_contact_author_fax     '970-247-7567'
_publ_contact_author_phone     '970-247-7635'
_publ_section_title
;\
{Bis[2-(diphenylphosphino)ethyl]phenylphosphine-\k^3^<i>P</i>,<i>P</i>',\
<i>P</i>''}chloridoplatinium(II) hexafluoridophosphate
;
loop_
    _publ_author_name
    _publ_author_footnote
    _publ_author_address
    'Heston, Scott A.' .
;
Fort Lewis College
Department of Chemistry
1000 Rim Drive
Durango, CO 81301
USA
;
    'Noll, Bruce C.' .
;
Bruker AXS, Inc.
5465 East Cheryl Parkway
Madison, WI 53711
USA
;
    'Helm, Monte L.' .
;
Fort Lewis College
Department of Chemistry
1000 Rim Drive
Durango, CO 81301
USA
;
data_I
_audit_creation_method     SHELXL-97
_chemical_name_systematic
;
{Bis[2-(diphenylphosphino)ethyl]phenylphosphine-
\k^3^<i>P</i>,<i>P</i>',<i>P</i>''}chloridoplatinium(II)
hexafluoridophosphate
;
_chemical_name_common     '[Pt(triphos)Cl](PF6)2'
_chemical_formula_moiety     'C34 H33 Cl P3 Pt +, F6 P -'
_chemical_formula_sum     'C34 H33 Cl F6 P4 Pt'
_chemical_formula_iupac     '[Pt Cl (C34 H33 P3)] P F6'
_chemical_formula_weight     910.02
_chemical_melting_point     ?
_symmetry_cell_setting     monoclinic
_symmetry_space_group_name_H-M     'P 21/c'
_symmetry_space_group_name_Hall     '-P 2ybc'
loop_
    _symmetry_equiv_pos_as_xyz
    'x, y, z'
    '-x, y+1/2, -z+1/2'
    '-x, -y, -z'
    'x, -y-1/2, z-1/2'
_cell_length_a     11.3870(11)
_cell_length_b     19.6221(18)
_cell_length_c     16.4439(16)
_cell_angle_alpha     90.00
_cell_angle_beta     107.528(3)
_cell_angle_gamma     90.00
_cell_volume     3503.6(6)
_cell_formula_units_Z     4
_cell_measurement_reflns_used     9957
_cell_measurement_theta_min     2.45
_cell_measurement_theta_max     25.10
_cell_measurement_temperature     298(2)
_exptl_crystal_description     plate
_exptl_crystal_colour     'colorless'
_exptl_crystal_size_max     0.50
_exptl_crystal_size_mid     0.30
_exptl_crystal_size_min     0.10
_exptl_crystal_density_diffrn     1.725
_exptl_crystal_density_meas     ?
_exptl_crystal_density_method     'not measured'
_exptl_crystal_F_000     1784
_exptl_absorpt_coefficient_mu     4.320
_exptl_absorpt_correction_type     multi-scan
_exptl_absorpt_process_details     '(SADABS; Sheldrick, 2008a)'
_exptl_absorpt_correction_T_min     0.21
_exptl_absorpt_correction_T_max     0.65
_exptl_special_details
;
;
_diffrn_ambient_temperature     298(2)
_diffrn_radiation_type     MoK\a
_diffrn_radiation_wavelength     0.71073
_diffrn_radiation_monochromator     graphite
_diffrn_measurement_device_type     'Bruker SMART X2S'
_diffrn_measurement_method     \w
_diffrn_detector_area_resol_mean     8.33
_diffrn_reflns_number     21968
_diffrn_reflns_av_R_equivalents     0.0248
_diffrn_reflns_av_sigmaI/netI     0.0243
_diffrn_reflns_theta_min     2.78
_diffrn_reflns_theta_max     25.08
_diffrn_reflns_theta_full     25.08
_diffrn_measured_fraction_theta_max     0.989
_diffrn_measured_fraction_theta_full     0.989
_diffrn_reflns_limit_h_min     -13
_diffrn_reflns_limit_h_max     13
_diffrn_reflns_limit_k_min     -18
_diffrn_reflns_limit_k_max     23
_diffrn_reflns_limit_l_min     -19
_diffrn_reflns_limit_l_max     19
_refine_special_details
;
The PF~6~ anion is disordered, showing alternate positions of the 4 <i>F</i>
atoms F3---F6 when rotated about the axis F1---P4---F2. A second orientation
for these equatorial positions was located. Based on the thermal parameters,
additional positions are indicated, but were not modeled. To improve the
quality of the fit for this anion, distance restraints (<i>SHELX</i> SADI)
were added for the P--<i>F</i> bonds, as well as for the <i>F</i>--<i>F</i>
interatomic distances. These account for 156 of the 204 restraints applied.
The remaining restraints (ISOR) were applied to the anisotropic displacement
parameters for the fluorine atoms.
Refinement of <i>F</i>^2^ against ALL reflections. The weighted <i>R</i>-factor
<i>wR</i> and goodness of fit <i>S</i> are based on <i>F</i>^2^, conventional
<i>R</i>-factors <i>R</i> are based on <i>F</i>, with <i>F</i> set to zero for
negative <i>F</i>^2^. The threshold expression of <i>F</i>^2^ >
\s(<i>F</i>^2^) is used only for calculating <i>R</i>-factors(gt) <i>etc</i>.
and is not relevant to the choice of reflections for refinement.
<i>R</i>-factors based on <i>F</i>^2^ are statistically about twice as large
as those based on <i>F</i>, and <i>R</i>- factors based on ALL data will be
even larger.
;
_reflns_number_total     6155
_reflns_number_gt     5269
_reflns_threshold_expression     I>2\s(I)
_refine_ls_structure_factor_coef     Fsqd
_refine_ls_matrix_type     full
_refine_ls_R_factor_all     0.0284
_refine_ls_R_factor_gt     0.0202
_refine_ls_wR_factor_gt     0.0456
_refine_ls_wR_factor_ref     0.0489
_refine_ls_goodness_of_fit_ref     1.033
_refine_ls_restrained_S_all     1.062
_refine_ls_number_reflns     6155
_refine_ls_number_parameters     452
_refine_ls_number_restraints     204
_refine_ls_hydrogen_treatment     constr
_refine_ls_weighting_scheme     calc
_refine_ls_weighting_details
          'calc w=1/[\s^2^(Fo^2^)+(0.0227P)^2^+1.641P] where P=(Fo^2^+2Fc^2^)/3'
_atom_sites_solution_hydrogens     geom
_atom_sites_solution_primary     direct
_atom_sites_solution_secondary     difmap
_refine_ls_shift/su_max     0.002
_refine_ls_shift/su_mean     0.000
_refine_diff_density_max     0.580
_refine_diff_density_min     -0.414
_refine_ls_extinction_method     none
_refine_ls_extinction_coef     ?
loop_
    _atom_type_symbol
    _atom_type_description
    _atom_type_scat_dispersion_real
    _atom_type_scat_dispersion_imag
    _atom_type_scat_source
    C C 0.0033 0.0016 'International Tables Vol C Tables 4.2.6.8 and 6.1.1.4'
    H H 0.0000 0.0000 'International Tables Vol C Tables 4.2.6.8 and 6.1.1.4'
    F F 0.0171 0.0103 'International Tables Vol C Tables 4.2.6.8 and 6.1.1.4'
    P P 0.1023 0.0942 'International Tables Vol C Tables 4.2.6.8 and 6.1.1.4'
    Cl Cl 0.1484 0.1585 'International Tables Vol C Tables 4.2.6.8 and 6.1.1.4'
    Pt Pt -1.7033 8.3905 'International Tables Vol C Tables 4.2.6.8 and 6.1.1.4'
_computing_data_collection     'APEX2 (Bruker, 2008)'
_computing_cell_refinement     'SAINT (Bruker, 2008)'
_computing_data_reduction     'SAINT and XPREP (Bruker, 2008)'
_computing_structure_solution     'SHELXS97 (Sheldrick, 2008b)'
_computing_structure_refinement     'SHELXL97 (Sheldrick, 2008b)'
_computing_molecular_graphics     'SHELXTL (Sheldrick, 2008b)'
_computing_publication_material     'SHELXL97 (Sheldrick, 2008b)'
loop_
    _atom_site_type_symbol
    _atom_site_label
    _atom_site_fract_x
    _atom_site_fract_y
    _atom_site_fract_z
    _atom_site_U_iso_or_equiv
    _atom_site_adp_type
    _atom_site_calc_flag
    _atom_site_refinement_flags
    _atom_site_occupancy
    _atom_site_disorder_assembly
    _atom_site_disorder_group
    Pt Pt1 0.139852(10) 0.364806(6) 0.374003(7) 0.03173(5) Uani d . 1 . .
    Cl Cl1 0.31867(8) 0.35123(5) 0.48942(5) 0.0498(2) Uani d . 1 . .
    P P1 0.22200(7) 0.43573(4) 0.29227(5) 0.03695(19) Uani d . 1 . .
    P P2 -0.03648(7) 0.37743(4) 0.27189(5) 0.03518(19) Uani d . 1 . .
    P P3 0.03774(7) 0.28264(4) 0.42630(5) 0.03706(19) Uani d . 1 . .
    C C1 0.3286(3) 0.39017(18) 0.2487(2) 0.0417(8) Uani d . 1 . .
    C C2 0.3950(4) 0.3357(2) 0.2925(3) 0.0696(12) Uani d . 1 . .
    H H2 0.3851 0.3227 0.3444 0.084 Uiso calc R 1 . .
    C C3 0.4758(5) 0.3003(3) 0.2602(4) 0.0929(17) Uani d . 1 . .
    H H3 0.5209 0.2641 0.2909 0.111 Uiso calc R 1 . .
    C C4 0.4896(4) 0.3182(3) 0.1838(3) 0.0811(14) Uani d . 1 . .
    H H4 0.5422 0.2933 0.1614 0.097 Uiso calc R 1 . .
    C C5 0.4268(4) 0.3724(3) 0.1397(3) 0.0809(15) Uani d . 1 . .
    H H5 0.4382 0.3850 0.0881 0.097 Uiso calc R 1 . .
    C C6 0.3458(4) 0.4088(2) 0.1716(2) 0.0662(12) Uani d . 1 . .
    H H6 0.3030 0.4457 0.1413 0.079 Uiso calc R 1 . .
    C C7 0.2923(3) 0.51580(17) 0.3367(2) 0.0448(8) Uani d . 1 . .
    C C8 0.3091(4) 0.5681(2) 0.2843(3) 0.0690(12) Uani d . 1 . .
    H H8 0.2889 0.5616 0.2257 0.083 Uiso calc R 1 . .
    C C9 0.3563(5) 0.6303(2) 0.3202(4) 0.0815(15) Uani d . 1 . .
    H H9 0.3673 0.6653 0.2852 0.098 Uiso calc R 1 . .
    C C10 0.3863(4) 0.6405(2) 0.4054(4) 0.0774(15) Uani d . 1 . .
    H H10 0.4162 0.6827 0.4283 0.093 Uiso calc R 1 . .
    C C11 0.3726(4) 0.5886(2) 0.4579(3) 0.0774(14) Uani d . 1 . .
    H H11 0.3950 0.5954 0.5166 0.093 Uiso calc R 1 . .
    C C12 0.3255(3) 0.5262(2) 0.4237(3) 0.0587(10) Uani d . 1 . .
    H H12 0.3162 0.4913 0.4595 0.070 Uiso calc R 1 . .
    C C13 0.0924(3) 0.46082(19) 0.2000(2) 0.0480(9) Uani d . 1 . .
    H H13A 0.0534 0.5012 0.2141 0.058 Uiso calc R 1 . .
    H H13B 0.1226 0.4718 0.1524 0.058 Uiso calc R 1 . .
    C C14 -0.0024(3) 0.40301(19) 0.1745(2) 0.0459(8) Uani d . 1 . .
    H H14A 0.0311 0.3649 0.1510 0.055 Uiso calc R 1 . .
    H H14B -0.0766 0.4188 0.1320 0.055 Uiso calc R 1 . .
    C C15 -0.1372(3) 0.44123(17) 0.2947(2) 0.0392(8) Uani d . 1 . .
    C C16 -0.2526(3) 0.4525(2) 0.2376(2) 0.0612(11) Uani d . 1 . .
    H H16 -0.2769 0.4292 0.1860 0.073 Uiso calc R 1 . .
    C C17 -0.3320(4) 0.4987(2) 0.2575(3) 0.0777(13) Uani d . 1 . .
    H H17 -0.4097 0.5061 0.2192 0.093 Uiso calc R 1 . .
    C C18 -0.2964(4) 0.5334(2) 0.3334(3) 0.0718(12) Uani d . 1 . .
    H H18 -0.3501 0.5642 0.3462 0.086 Uiso calc R 1 . .
    C C19 -0.1830(4) 0.5230(2) 0.3901(3) 0.0655(11) Uani d . 1 . .
    H H19 -0.1593 0.5468 0.4413 0.079 Uiso calc R 1 . .
    C C20 -0.1031(3) 0.47681(18) 0.3711(2) 0.0512(9) Uani d . 1 . .
    H H20 -0.0258 0.4696 0.4100 0.061 Uiso calc R 1 . .
    C C21 -0.1212(3) 0.29792(17) 0.2618(2) 0.0446(8) Uani d . 1 . .
    H H21A -0.2052 0.3041 0.2255 0.054 Uiso calc R 1 . .
    H H21B -0.0824 0.2631 0.2368 0.054 Uiso calc R 1 . .
    C C22 -0.1201(3) 0.27699(19) 0.3519(2) 0.0500(9) Uani d . 1 . .
    H H22A -0.1502 0.2307 0.3510 0.060 Uiso calc R 1 . .
    H H22B -0.1743 0.3067 0.3713 0.060 Uiso calc R 1 . .
    C C23 0.0305(3) 0.29942(17) 0.5330(2) 0.0413(8) Uani d . 1 . .
    C C24 -0.0603(3) 0.3399(2) 0.5480(2) 0.0529(9) Uani d . 1 . .
    H H24 -0.1274 0.3533 0.5027 0.063 Uiso calc R 1 . .
    C C25 -0.0518(4) 0.3605(2) 0.6305(3) 0.0605(11) Uani d . 1 . .
    H H25 -0.1135 0.3874 0.6402 0.073 Uiso calc R 1 . .
    C C26 0.0467(4) 0.3415(2) 0.6974(2) 0.0590(10) Uani d . 1 . .
    H H26 0.0533 0.3564 0.7523 0.071 Uiso calc R 1 . .
    C C27 0.1362(4) 0.3003(2) 0.6833(2) 0.0614(11) Uani d . 1 . .
    H H27 0.2024 0.2865 0.7290 0.074 Uiso calc R 1 . .
    C C28 0.1287(3) 0.2791(2) 0.6017(2) 0.0538(9) Uani d . 1 . .
    H H28 0.1896 0.2512 0.5929 0.065 Uiso calc R 1 . .
    C C29 0.1039(3) 0.19806(16) 0.42953(19) 0.0387(8) Uani d . 1 . .
    C C30 0.0425(4) 0.14216(19) 0.4497(2) 0.0539(10) Uani d . 1 . .
    H H30 -0.0322 0.1483 0.4609 0.065 Uiso calc R 1 . .
    C C31 0.0923(5) 0.0778(2) 0.4532(3) 0.0677(12) Uani d . 1 . .
    H H31 0.0515 0.0407 0.4673 0.081 Uiso calc R 1 . .
    C C32 0.2015(4) 0.0680(2) 0.4359(3) 0.0675(12) Uani d . 1 . .
    H H32 0.2343 0.0244 0.4381 0.081 Uiso calc R 1 . .
    C C33 0.2626(4) 0.1225(2) 0.4153(3) 0.0610(11) Uani d . 1 . .
    H H33 0.3362 0.1157 0.4029 0.073 Uiso calc R 1 . .
    C C34 0.2149(3) 0.18766(18) 0.4131(2) 0.0456(8) Uani d . 1 . .
    H H34 0.2575 0.2246 0.4005 0.055 Uiso calc R 1 . .
    P P4 0.33951(10) 0.86107(6) 0.53542(7) 0.0655(3) Uani d D 1 . .
    F F1 0.2344(3) 0.91309(17) 0.5407(2) 0.1331(13) Uani d D 1 A .
    F F2 0.4424(3) 0.81198(16) 0.5283(2) 0.1263(12) Uani d D 1 A .
    F F3 0.4311(7) 0.8949(6) 0.6137(6) 0.170(6) Uani d PDU 0.614(17) A 1
    F F4 0.2458(8) 0.8302(5) 0.4551(7) 0.181(7) Uani d PDU 0.614(17) A 1
    F F5 0.3788(11) 0.9131(4) 0.4771(7) 0.143(6) Uani d PDU 0.614(17) A 1
    F F6 0.2992(7) 0.8122(5) 0.5916(7) 0.196(7) Uani d PDU 0.614(17) A 1
    F F3' 0.3623(16) 0.8459(7) 0.6302(5) 0.170(11) Uani d PDU 0.386(17) A 2
    F F4' 0.3028(14) 0.8713(10) 0.4399(5) 0.184(10) Uani d PDU 0.386(17) A 2
    F F5' 0.4294(9) 0.9199(4) 0.5545(15) 0.153(11) Uani d PDU 0.386(17) A 2
    F F6' 0.2434(11) 0.8018(5) 0.5150(11) 0.141(9) Uani d PDU 0.386(17) A 2
loop_
    _atom_site_aniso_label
    _atom_site_aniso_U_11
    _atom_site_aniso_U_22
    _atom_site_aniso_U_33
    _atom_site_aniso_U_12
    _atom_site_aniso_U_13
    _atom_site_aniso_U_23
    Pt1 0.02685(7) 0.03558(8) 0.03213(7) -0.00116(5) 0.00792(5) 0.00172(5)
    Cl1 0.0352(4) 0.0585(6) 0.0467(5) -0.0016(4) -0.0013(4) 0.0038(4)
    P1 0.0324(4) 0.0385(5) 0.0422(5) 0.0009(4) 0.0147(4) 0.0056(4)
    P2 0.0290(4) 0.0438(5) 0.0311(4) 0.0000(4) 0.0066(3) -0.0002(3)
    P3 0.0322(4) 0.0416(5) 0.0385(4) -0.0023(4) 0.0124(4) 0.0045(4)
    C1 0.0343(17) 0.046(2) 0.0465(19) -0.0013(15) 0.0144(15) -0.0008(16)
    C2 0.069(3) 0.069(3) 0.086(3) 0.022(2) 0.047(3) 0.023(2)
    C3 0.095(4) 0.080(4) 0.126(4) 0.042(3) 0.067(4) 0.029(3)
    C4 0.069(3) 0.085(4) 0.103(4) 0.011(3) 0.046(3) -0.021(3)
    C5 0.061(3) 0.134(5) 0.056(3) 0.015(3) 0.029(2) -0.004(3)
    C6 0.057(2) 0.095(3) 0.051(2) 0.021(2) 0.023(2) 0.009(2)
    C7 0.0338(18) 0.039(2) 0.064(2) -0.0003(15) 0.0188(17) 0.0049(17)
    C8 0.081(3) 0.051(3) 0.087(3) -0.012(2) 0.043(3) 0.004(2)
    C9 0.083(3) 0.046(3) 0.122(5) -0.012(2) 0.041(3) 0.014(3)
    C10 0.047(2) 0.049(3) 0.122(4) -0.014(2) 0.003(3) -0.006(3)
    C11 0.063(3) 0.063(3) 0.084(3) -0.006(2) -0.014(2) -0.005(3)
    C12 0.049(2) 0.048(2) 0.068(3) -0.0065(18) 0.0007(19) 0.0046(19)
    C13 0.0418(19) 0.057(2) 0.048(2) 0.0080(17) 0.0177(16) 0.0167(17)
    C14 0.0408(18) 0.063(2) 0.0335(17) 0.0071(18) 0.0111(14) 0.0050(16)
    C15 0.0340(17) 0.042(2) 0.0423(18) 0.0025(15) 0.0124(15) 0.0026(15)
    C16 0.044(2) 0.074(3) 0.058(2) 0.008(2) 0.0042(18) -0.010(2)
    C17 0.045(2) 0.084(3) 0.094(3) 0.020(2) 0.006(2) -0.006(3)
    C18 0.057(3) 0.064(3) 0.098(3) 0.015(2) 0.028(3) -0.015(3)
    C19 0.066(3) 0.063(3) 0.067(3) 0.008(2) 0.019(2) -0.017(2)
    C20 0.045(2) 0.052(2) 0.053(2) 0.0059(17) 0.0090(17) -0.0046(18)
    C21 0.0377(18) 0.044(2) 0.0468(19) -0.0053(15) 0.0043(15) -0.0068(16)
    C22 0.0346(18) 0.055(2) 0.058(2) -0.0089(16) 0.0104(16) 0.0066(18)
    C23 0.0398(18) 0.045(2) 0.0432(18) -0.0014(15) 0.0189(15) 0.0061(15)
    C24 0.047(2) 0.063(2) 0.051(2) 0.0083(19) 0.0199(18) 0.0037(19)
    C25 0.060(3) 0.069(3) 0.062(3) 0.009(2) 0.032(2) 0.000(2)
    C26 0.076(3) 0.062(3) 0.046(2) 0.002(2) 0.027(2) 0.0018(19)
    C27 0.067(3) 0.073(3) 0.042(2) 0.012(2) 0.0129(19) 0.0082(19)
    C28 0.055(2) 0.062(3) 0.046(2) 0.0145(19) 0.0190(18) 0.0076(18)
    C29 0.0413(18) 0.040(2) 0.0339(16) -0.0049(15) 0.0096(14) 0.0008(14)
    C30 0.060(2) 0.053(3) 0.051(2) -0.0172(19) 0.0205(19) -0.0012(18)
    C31 0.096(4) 0.043(3) 0.061(3) -0.020(2) 0.020(2) 0.0018(19)
    C32 0.086(3) 0.042(2) 0.063(3) 0.008(2) 0.005(2) -0.007(2)
    C33 0.057(2) 0.053(3) 0.069(3) 0.007(2) 0.012(2) -0.007(2)
    C34 0.045(2) 0.043(2) 0.049(2) -0.0006(16) 0.0130(16) 0.0008(16)
    P4 0.0518(6) 0.0859(9) 0.0608(7) 0.0022(6) 0.0199(5) 0.0198(6)
    F1 0.085(2) 0.135(3) 0.193(4) 0.031(2) 0.062(2) 0.027(3)
    F2 0.100(2) 0.108(3) 0.178(3) 0.0275(19) 0.052(2) -0.005(2)
    F3 0.082(5) 0.309(16) 0.115(7) -0.058(7) 0.025(4) -0.069(8)
    F4 0.133(9) 0.174(11) 0.166(11) 0.000(7) -0.061(7) -0.044(8)
    F5 0.200(12) 0.121(8) 0.155(10) 0.039(7) 0.122(9) 0.062(7)
    F6 0.121(6) 0.265(13) 0.210(13) -0.036(7) 0.061(8) 0.170(11)
    F3' 0.27(3) 0.174(15) 0.051(5) 0.124(16) 0.023(9) 0.000(7)
    F4' 0.183(16) 0.31(3) 0.047(6) -0.042(14) 0.010(8) 0.053(10)
    F5' 0.083(8) 0.077(7) 0.31(3) -0.036(5) 0.079(15) -0.040(13)
    F6' 0.163(15) 0.110(10) 0.198(19) -0.074(10) 0.130(15) -0.031(10)
_geom_special_details
;
All e.s.d.'s (except the e.s.d. in the dihedral angle between two l.s. planes)
are estimated using the full covariance matrix. The cell e.s.d.'s are taken
into account individually in the estimation of e.s.d.'s in distances, angles
and torsion angles; correlations between e.s.d.'s in cell parameters are only
used when they are defined by crystal symmetry. An approximate (isotropic)
treatment of cell e.s.d.'s is used for estimating e.s.d.'s involving l.s.
planes.
;
loop_
    _geom_bond_atom_site_label_1
    _geom_bond_atom_site_label_2
    _geom_bond_site_symmetry_2
    _geom_bond_distance
    _geom_bond_publ_flag
    Pt1 P2 . 2.2095(8) y
    Pt1 P3 . 2.3007(8) y
    Pt1 P1 . 2.3185(8) y
    Pt1 Cl1 . 2.3434(8) y
    P1 C7 . 1.814(4) ?
    P1 C1 . 1.819(3) ?
    P1 C13 . 1.836(3) ?
    P2 C15 . 1.812(3) ?
    P2 C21 . 1.815(3) ?
    P2 C14 . 1.828(3) ?
    P3 C23 . 1.812(3) ?
    P3 C29 . 1.817(3) ?
    P3 C22 . 1.848(3) ?
    C1 C2 . 1.380(5) ?
    C1 C6 . 1.389(5) ?
    C2 C3 . 1.381(6) ?
    C2 H2 . 0.9300 ?
    C3 C4 . 1.359(6) ?
    C3 H3 . 0.9300 ?
    C4 C5 . 1.362(6) ?
    C4 H4 . 0.9300 ?
    C5 C6 . 1.388(6) ?
    C5 H5 . 0.9300 ?
    C6 H6 . 0.9300 ?
    C7 C12 . 1.381(5) ?
    C7 C8 . 1.390(5) ?
    C8 C9 . 1.390(6) ?
    C8 H8 . 0.9300 ?
    C9 C10 . 1.352(7) ?
    C9 H9 . 0.9300 ?
    C10 C11 . 1.375(6) ?
    C10 H10 . 0.9300 ?
    C11 C12 . 1.386(5) ?
    C11 H11 . 0.9300 ?
    C12 H12 . 0.9300 ?
    C13 C14 . 1.535(5) ?
    C13 H13A . 0.9700 ?
    C13 H13B . 0.9700 ?
    C14 H14A . 0.9700 ?
    C14 H14B . 0.9700 ?
    C15 C16 . 1.383(5) ?
    C15 C20 . 1.387(5) ?
    C16 C17 . 1.387(5) ?
    C16 H16 . 0.9300 ?
    C17 C18 . 1.371(6) ?
    C17 H17 . 0.9300 ?
    C18 C19 . 1.361(6) ?
    C18 H18 . 0.9300 ?
    C19 C20 . 1.384(5) ?
    C19 H19 . 0.9300 ?
    C20 H20 . 0.9300 ?
    C21 C22 . 1.535(5) ?
    C21 H21A . 0.9700 ?
    C21 H21B . 0.9700 ?
    C22 H22A . 0.9700 ?
    C22 H22B . 0.9700 ?
    C23 C24 . 1.383(5) ?
    C23 C28 . 1.387(5) ?
    C24 C25 . 1.392(5) ?
    C24 H24 . 0.9300 ?
    C25 C26 . 1.365(6) ?
    C25 H25 . 0.9300 ?
    C26 C27 . 1.375(5) ?
    C26 H26 . 0.9300 ?
    C27 C28 . 1.382(5) ?
    C27 H27 . 0.9300 ?
    C28 H28 . 0.9300 ?
    C29 C34 . 1.385(4) ?
    C29 C30 . 1.393(5) ?
    C30 C31 . 1.379(5) ?
    C30 H30 . 0.9300 ?
    C31 C32 . 1.370(6) ?
    C31 H31 . 0.9300 ?
    C32 C33 . 1.372(6) ?
    C32 H32 . 0.9300 ?
    C33 C34 . 1.385(5) ?
    C33 H33 . 0.9300 ?
    C34 H34 . 0.9300 ?
    P4 F6 . 1.496(5) ?
    P4 F5' . 1.512(8) ?
    P4 F4' . 1.512(8) ?
    P4 F3' . 1.530(8) ?
    P4 F3 . 1.542(7) ?
    P4 F2 . 1.548(3) ?
    P4 F4 . 1.549(6) ?
    P4 F5 . 1.556(6) ?
    P4 F6' . 1.563(8) ?
    P4 F1 . 1.595(3) ?
loop_
    _geom_angle_atom_site_label_1
    _geom_angle_atom_site_label_2
    _geom_angle_atom_site_label_3
    _geom_angle_site_symmetry_1
    _geom_angle_site_symmetry_3
    _geom_angle
    _geom_angle_publ_flag
    P2 Pt1 P3 . . 85.22(3) ?
    P2 Pt1 P1 . . 85.71(3) ?
    P3 Pt1 P1 . . 167.13(3) ?
    P2 Pt1 Cl1 . . 175.83(3) ?
    P3 Pt1 Cl1 . . 91.79(3) ?
    P1 Pt1 Cl1 . . 97.69(3) ?
    C7 P1 C1 . . 108.56(15) ?
    C7 P1 C13 . . 104.36(16) ?
    C1 P1 C13 . . 105.78(16) ?
    C7 P1 Pt1 . . 119.51(12) ?
    C1 P1 Pt1 . . 111.53(12) ?
    C13 P1 Pt1 . . 105.99(11) ?
    C15 P2 C21 . . 105.12(16) ?
    C15 P2 C14 . . 107.82(16) ?
    C21 P2 C14 . . 113.75(16) ?
    C15 P2 Pt1 . . 114.03(11) ?
    C21 P2 Pt1 . . 108.04(11) ?
    C14 P2 Pt1 . . 108.22(11) ?
    C23 P3 C29 . . 106.08(15) ?
    C23 P3 C22 . . 109.46(16) ?
    C29 P3 C22 . . 106.05(16) ?
    C23 P3 Pt1 . . 114.22(11) ?
    C29 P3 Pt1 . . 113.54(11) ?
    C22 P3 Pt1 . . 107.16(11) ?
    C2 C1 C6 . . 118.3(3) ?
    C2 C1 P1 . . 120.0(3) ?
    C6 C1 P1 . . 121.6(3) ?
    C1 C2 C3 . . 120.9(4) ?
    C1 C2 H2 . . 119.6 ?
    C3 C2 H2 . . 119.6 ?
    C4 C3 C2 . . 120.1(4) ?
    C4 C3 H3 . . 120.0 ?
    C2 C3 H3 . . 120.0 ?
    C3 C4 C5 . . 120.4(4) ?
    C3 C4 H4 . . 119.8 ?
    C5 C4 H4 . . 119.8 ?
    C4 C5 C6 . . 120.2(4) ?
    C4 C5 H5 . . 119.9 ?
    C6 C5 H5 . . 119.9 ?
    C5 C6 C1 . . 120.1(4) ?
    C5 C6 H6 . . 119.9 ?
    C1 C6 H6 . . 119.9 ?
    C12 C7 C8 . . 119.1(4) ?
    C12 C7 P1 . . 119.7(3) ?
    C8 C7 P1 . . 121.1(3) ?
    C7 C8 C9 . . 119.5(4) ?
    C7 C8 H8 . . 120.3 ?
    C9 C8 H8 . . 120.3 ?
    C10 C9 C8 . . 121.0(4) ?
    C10 C9 H9 . . 119.5 ?
    C8 C9 H9 . . 119.5 ?
    C9 C10 C11 . . 119.9(4) ?
    C9 C10 H10 . . 120.0 ?
    C11 C10 H10 . . 120.0 ?
    C10 C11 C12 . . 120.2(5) ?
    C10 C11 H11 . . 119.9 ?
    C12 C11 H11 . . 119.9 ?
    C7 C12 C11 . . 120.2(4) ?
    C7 C12 H12 . . 119.9 ?
    C11 C12 H12 . . 119.9 ?
    C14 C13 P1 . . 110.6(2) ?
    C14 C13 H13A . . 109.5 ?
    P1 C13 H13A . . 109.5 ?
    C14 C13 H13B . . 109.5 ?
    P1 C13 H13B . . 109.5 ?
    H13A C13 H13B . . 108.1 ?
    C13 C14 P2 . . 106.3(2) ?
    C13 C14 H14A . . 110.5 ?
    P2 C14 H14A . . 110.5 ?
    C13 C14 H14B . . 110.5 ?
    P2 C14 H14B . . 110.5 ?
    H14A C14 H14B . . 108.7 ?
    C16 C15 C20 . . 118.9(3) ?
    C16 C15 P2 . . 120.1(3) ?
    C20 C15 P2 . . 120.9(3) ?
    C15 C16 C17 . . 119.9(4) ?
    C15 C16 H16 . . 120.1 ?
    C17 C16 H16 . . 120.1 ?
    C18 C17 C16 . . 120.2(4) ?
    C18 C17 H17 . . 119.9 ?
    C16 C17 H17 . . 119.9 ?
    C19 C18 C17 . . 120.6(4) ?
    C19 C18 H18 . . 119.7 ?
    C17 C18 H18 . . 119.7 ?
    C18 C19 C20 . . 119.7(4) ?
    C18 C19 H19 . . 120.1 ?
    C20 C19 H19 . . 120.1 ?
    C19 C20 C15 . . 120.7(3) ?
    C19 C20 H20 . . 119.7 ?
    C15 C20 H20 . . 119.7 ?
    C22 C21 P2 . . 107.0(2) ?
    C22 C21 H21A . . 110.3 ?
    P2 C21 H21A . . 110.3 ?
    C22 C21 H21B . . 110.3 ?
    P2 C21 H21B . . 110.3 ?
    H21A C21 H21B . . 108.6 ?
    C21 C22 P3 . . 110.3(2) ?
    C21 C22 H22A . . 109.6 ?
    P3 C22 H22A . . 109.6 ?
    C21 C22 H22B . . 109.6 ?
    P3 C22 H22B . . 109.6 ?
    H22A C22 H22B . . 108.1 ?
    C24 C23 C28 . . 118.9(3) ?
    C24 C23 P3 . . 122.1(3) ?
    C28 C23 P3 . . 118.4(3) ?
    C23 C24 C25 . . 120.3(4) ?
    C23 C24 H24 . . 119.9 ?
    C25 C24 H24 . . 119.9 ?
    C26 C25 C24 . . 120.4(4) ?
    C26 C25 H25 . . 119.8 ?
    C24 C25 H25 . . 119.8 ?
    C25 C26 C27 . . 119.7(4) ?
    C25 C26 H26 . . 120.1 ?
    C27 C26 H26 . . 120.1 ?
    C26 C27 C28 . . 120.6(4) ?
    C26 C27 H27 . . 119.7 ?
    C28 C27 H27 . . 119.7 ?
    C27 C28 C23 . . 120.2(3) ?
    C27 C28 H28 . . 119.9 ?
    C23 C28 H28 . . 119.9 ?
    C34 C29 C30 . . 118.9(3) ?
    C34 C29 P3 . . 121.6(3) ?
    C30 C29 P3 . . 119.5(3) ?
    C31 C30 C29 . . 120.1(4) ?
    C31 C30 H30 . . 120.0 ?
    C29 C30 H30 . . 120.0 ?
    C32 C31 C30 . . 120.5(4) ?
    C32 C31 H31 . . 119.8 ?
    C30 C31 H31 . . 119.8 ?
    C31 C32 C33 . . 120.1(4) ?
    C31 C32 H32 . . 119.9 ?
    C33 C32 H32 . . 119.9 ?
    C32 C33 C34 . . 120.1(4) ?
    C32 C33 H33 . . 119.9 ?
    C34 C33 H33 . . 119.9 ?
    C29 C34 C33 . . 120.3(3) ?
    C29 C34 H34 . . 119.9 ?
    C33 C34 H34 . . 119.9 ?
    F5' P4 F4' . . 94.2(8) ?
    F5' P4 F3' . . 92.3(7) ?
    F4' P4 F3' . . 173.1(8) ?
    F6 P4 F3 . . 90.9(5) ?
    F6 P4 F2 . . 91.6(4) ?
    F5' P4 F2 . . 90.6(4) ?
    F4' P4 F2 . . 89.0(5) ?
    F3' P4 F2 . . 93.2(4) ?
    F3 P4 F2 . . 89.6(4) ?
    F6 P4 F4 . . 90.9(5) ?
    F3 P4 F4 . . 177.5(5) ?
    F2 P4 F4 . . 92.0(3) ?
    F6 P4 F5 . . 178.6(5) ?
    F3 P4 F5 . . 89.1(4) ?
    F2 P4 F5 . . 89.8(3) ?
    F4 P4 F5 . . 89.0(5) ?
    F5' P4 F6' . . 178.3(6) ?
    F4' P4 F6' . . 85.3(8) ?
    F3' P4 F6' . . 88.1(6) ?
    F2 P4 F6' . . 91.0(4) ?
    F6 P4 F1 . . 90.1(4) ?
    F5' P4 F1 . . 88.4(4) ?
    F4' P4 F1 . . 89.7(5) ?
    F3' P4 F1 . . 88.2(4) ?
    F3 P4 F1 . . 90.5(4) ?
    F2 P4 F1 . . 178.3(2) ?
    F4 P4 F1 . . 87.8(3) ?
    F5 P4 F1 . . 88.5(3) ?
    F6' P4 F1 . . 90.0(4) ?
