# Supplementary material for: {Bis[2-(diphenyl­phosphino)eth­yl]phenyl­phosphine-κ3 P,P′,P′′}chloridoplatinium(II) hexa­fluoridophosphate
Source: Acta Crystallogr Sect E Struct Rep Online. 2009 Jun 20;65(Pt 7):m793. doi: 10.1107/S1600536809022405 (PMC2969258; doi:10.1107/S1600536809022405)
Supplement: Supplementary file 2 [file e-65-0m793-Isup2.hkl]

# 
# h,k,l, Fc-squared, Fo-squared, sigma(Fo-squared) and status flag 
# 
data_I
_shelx_title ' scan_0m_P21_c in P2(1)/c' 
_shelx_refln_list_code          4 
_shelx_F_calc_maximum      484.76 
_exptl_crystal_F_000      1784.00 
_reflns_d_resolution_high  0.8384 
 
loop_ 
 _symmetry_equiv_pos_as_xyz 
 'x, y, z' 
 '-x, y+1/2, -z+1/2' 
 '-x, -y, -z' 
 'x, -y-1/2, z-1/2' 
 
_cell_length_a    11.3870 
_cell_length_b    19.6221 
_cell_length_c    16.4439 
_cell_angle_alpha  90.000 
_cell_angle_beta  107.528 
_cell_angle_gamma  90.000 
 
_shelx_F_squared_multiplier     1.000 
 
loop_ 
 _refln_index_h 
 _refln_index_k 
 _refln_index_l 
 _refln_F_squared_calc 
 _refln_F_squared_meas 
 _refln_F_squared_sigma 
 _refln_observed_status 
   2   0   0    12363.13    12655.05    163.42 o 
   3   0   0      827.81      816.80     26.21 o 
   4   0   0    53489.66    56571.26    699.38 o 
   5   0   0    11225.87    12041.44    315.42 o 
   6   0   0    16932.33    16889.01    342.47 o 
   7   0   0    21037.92    20146.55    392.10 o 
   8   0   0     7808.46     7911.76    300.20 o 
   9   0   0     1858.80     2048.41    103.06 o 
  10   0   0    13923.48    13982.70    310.32 o 
  11   0   0    27798.91    28833.30    571.60 o 
  12   0   0     3903.69     4147.25    160.49 o 
   2   1   0    92218.45    94044.15    867.23 o 
   3   1   0     6050.30     5941.88     62.15 o 
   4   1   0     2353.42     2262.89     51.83 o 
   5   1   0    19666.14    19516.14    230.17 o 
   6   1   0    12561.83    13096.75    215.84 o 
   7   1   0      260.13      191.37     28.72 o 
   8   1   0     7105.56     7129.96    152.36 o 
   9   1   0     8470.55     8902.97    158.18 o 
  10   1   0     5309.13     5412.07    115.57 o 
  11   1   0       32.29       37.67     54.12 o 
  12   1   0     5302.12     5609.40    131.24 o 
   1   2   0     6524.50     6047.56    290.02 o 
   2   2   0    32362.25    32200.26    282.16 o 
   3   2   0     4073.93     4119.43     48.33 o 
   4   2   0      814.85      810.98     22.29 o 
   5   2   0      172.26      134.96     19.49 o 
   6   2   0      809.43      720.06     30.52 o 
   7   2   0     1407.04     1184.28     60.93 o 
   8   2   0      365.38      247.35     35.75 o 
   9   2   0      379.88      312.23     64.73 o 
  10   2   0      977.28      971.19     52.83 o 
  11   2   0      797.19      822.30     68.52 o 
  12   2   0      455.70      426.91     56.54 o 
   1   3   0     9498.03     9965.81    114.83 o 
   2   3   0    33439.75    33903.57    298.42 o 
   3   3   0      708.88      785.24     19.18 o 
   4   3   0     9542.19     9776.67    110.39 o 
   5   3   0    20392.55    20276.54    237.49 o 
   6   3   0    17990.74    17291.80    210.56 o 
   7   3   0     1859.65     1661.99     54.80 o 
   8   3   0       76.55       19.83     29.14 o 
   9   3   0      686.87      722.01     77.59 o 
  10   3   0     1248.33     1146.67     92.29 o 
  11   3   0      418.68      326.05     49.30 o 
  12   3   0     3264.67     3112.15    100.81 o 
   0   4   0   234988.80   214737.66   3587.21 o 
   1   4   0     5872.59     6019.03     69.99 o 
   2   4   0      239.94      212.84     14.09 o 
   3   4   0     1878.87     1843.25     27.32 o 
   4   4   0    40960.95    40144.13    445.05 o 
   5   4   0      367.74      330.32     24.80 o 
   6   4   0    15207.47    14781.02    182.82 o 
   7   4   0    17487.50    17475.45    216.95 o 
   8   4   0     7085.07     6986.30    125.71 o 
   9   4   0        0.96       68.62     35.61 o 
  10   4   0    12647.52    12598.47    273.75 o 
  11   4   0    12654.02    12468.76    295.34 o 
  12   4   0      706.50      817.47     98.01 o 
   1   5   0    22160.80    22959.94    228.69 o 
   2   5   0    26958.59    27217.61    275.45 o 
   3   5   0     6408.32     6515.19     67.63 o 
   4   5   0     4267.27     4089.90     59.31 o 
   5   5   0    43717.06    44114.52    490.31 o 
   6   5   0    52659.68    52267.47    582.00 o 
   7   5   0     1496.09     1350.08     43.49 o 
   8   5   0    11365.62    11579.26    180.18 o 
   9   5   0     8181.50     8109.05    142.84 o 
  10   5   0     3351.27     3445.02     92.13 o 
  11   5   0      779.75      813.26     55.07 o 
  12   5   0     6088.11     6204.09    182.45 o 
   0   6   0    26432.99    27909.14    475.13 o 
   1   6   0      289.11      284.65     11.70 o 
   2   6   0       26.81       35.91     10.93 o 
   3   6   0      313.01      313.00     20.07 o 
   4   6   0     8661.44     8385.30    105.86 o 
   5   6   0     7419.42     7422.36     98.77 o 
   6   6   0     5746.88     5723.14     84.93 o 
   7   6   0     3759.16     3463.31     68.32 o 
   8   6   0       43.02       49.33     25.74 o 
   9   6   0      224.21      138.70     35.06 o 
  10   6   0      786.32      809.39     49.74 o 
  11   6   0     1449.28     1386.35     87.46 o 
  12   6   0       11.60      164.27     73.58 o 
   1   7   0     1751.87     1767.35     29.04 o 
   2   7   0     1962.94     1948.91     29.41 o 
   3   7   0       24.93       46.07     12.83 o 
   4   7   0      245.15      238.31     17.57 o 
   5   7   0     5002.64     4906.86     70.21 o 
   6   7   0    10211.50    10004.41    145.35 o 
   7   7   0      530.55      418.81     44.05 o 
   8   7   0      602.05      478.12     36.54 o 
   9   7   0     1179.72     1044.05     51.60 o 
  10   7   0      156.21      152.77     38.65 o 
  11   7   0      716.22      637.02     75.62 o 
  12   7   0      525.14      486.51     78.88 o 
   0   8   0    24992.92    24655.54    425.31 o 
   1   8   0    15066.92    14752.59    164.92 o 
   2   8   0      147.38      173.13     15.31 o 
   3   8   0      699.21      629.98     31.14 o 
   4   8   0    36700.36    35384.68    527.36 o 
   5   8   0     4777.19     4885.82    146.57 o 
   6   8   0    15197.72    14741.82    180.38 o 
   7   8   0    18781.87    18817.31    261.76 o 
   8   8   0     2724.81     2724.93     71.19 o 
   9   8   0      476.12      433.03     36.15 o 
  10   8   0     8114.25     8000.16    190.00 o 
  11   8   0     5717.14     5720.55    170.56 o 
  12   8   0      559.89      371.55     81.10 o 
   1   9   0    23483.26    23298.51    255.69 o 
   2   9   0    26259.86    25125.00    312.48 o 
   3   9   0     3983.86     4096.25     61.16 o 
   4   9   0    10444.57    10042.85    167.08 o 
   5   9   0    24683.49    24618.13    385.40 o 
   6   9   0    33428.39    32549.98    503.14 o 
   7   9   0      909.12      821.82     63.78 o 
   8   9   0    10402.94     9967.15    159.29 o 
   9   9   0     6139.84     6208.28    159.69 o 
  10   9   0     2285.22     2305.01    195.38 o 
  11   9   0      814.35      561.05     89.33 o 
   0  10   0    14909.14    14281.80    209.37 o 
   1  10   0     4414.19     4388.19     65.84 o 
   2  10   0     5840.25     5851.90     87.60 o 
   3  10   0     3928.34     3922.18     84.00 o 
   4  10   0    11567.40    11457.82    205.95 o 
   5  10   0     1827.72     1745.15     62.07 o 
   6  10   0     2407.66     2456.28     89.91 o 
   7  10   0     3457.13     3384.11    114.10 o 
   8  10   0     1018.82     1029.59     99.62 o 
   9  10   0       12.11      -54.72     54.72 o 
  10  10   0     1997.89     1915.26    105.82 o 
  11  10   0     3577.86     3543.18    172.51 o 
   1  11   0       96.77       70.55     16.61 o 
   2  11   0      336.43      326.37     22.57 o 
   3  11   0      678.64      661.35     33.84 o 
   4  11   0        7.90       31.35     26.64 o 
   5  11   0      329.35      314.26     45.46 o 
   6  11   0      911.94      839.94     52.23 o 
   7  11   0       22.75      -47.46     47.46 o 
   8  11   0      452.46      495.12     62.72 o 
   9  11   0      332.97      169.99     58.84 o 
  10  11   0      238.00      200.51     67.19 o 
  11  11   0       97.89       -1.64     73.95 o 
   0  12   0    34389.71    33752.24    581.64 o 
   1  12   0    19980.29    19959.46    349.20 o 
   2  12   0      243.12      258.98     22.72 o 
   3  12   0     7266.97     7257.54    105.88 o 
   4  12   0     8951.34     8277.39    145.21 o 
   5  12   0     1697.89     1532.11     75.02 o 
   6  12   0     2886.29     2811.06     88.52 o 
   7  12   0     9855.75     9752.53    197.91 o 
   8  12   0     3780.67     3968.99    124.77 o 
   9  12   0       64.96       76.24     59.54 o 
  10  12   0     4349.69     4195.17    147.17 o 
  11  12   0     4081.50     3760.80    147.79 o 
   1  13   0    20241.79    19786.46    249.46 o 
   2  13   0    31501.27    31114.07    440.37 o 
   3  13   0     3524.56     3676.38     64.88 o 
   4  13   0     3188.00     3116.74     55.44 o 
   5  13   0     7006.25     7005.47    136.91 o 
   6  13   0     9156.37     9149.54    170.85 o 
   7  13   0      112.82       76.37     45.29 o 
   8  13   0     4003.27     4036.16    117.94 o 
   9  13   0     7063.44     7109.89    184.02 o 
  10  13   0     3199.84     3253.87    134.77 o 
   0  14   0    39254.49    38580.93    721.79 o 
   1  14   0     9173.26     9486.24    168.83 o 
   2  14   0      951.82      959.40     39.57 o 
   3  14   0     3944.61     4105.76    179.27 o 
   4  14   0    10683.81    10824.24    241.88 o 
   5  14   0      601.03      565.28     38.28 o 
   6  14   0     3106.28     2931.03     83.06 o 
   7  14   0     4937.37     4608.78    148.81 o 
   8  14   0     1916.99     2012.30    115.01 o 
   9  14   0       19.72      -19.00     74.58 o 
  10  14   0     3158.15     3257.35    214.58 o 
   1  15   0      230.47      183.97     37.34 o 
   2  15   0     1855.98     1690.44     55.00 o 
   3  15   0     1074.88     1015.60     50.14 o 
   4  15   0      308.53      259.25     62.88 o 
   5  15   0       21.40      -38.27     51.53 o 
   6  15   0       16.01      -56.45     56.45 o 
   7  15   0     1568.24     1501.72     99.71 o 
   8  15   0     1596.62     1747.19    112.87 o 
   9  15   0      726.00      779.09     99.76 o 
   0  16   0     5017.70     5334.28    186.41 o 
   1  16   0     1064.82     1027.68     58.00 o 
   2  16   0     1066.26     1051.77     59.83 o 
   3  16   0     7179.04     7258.80    187.61 o 
   4  16   0     1112.31      992.63     75.32 o 
   5  16   0       18.46      -31.01     56.09 o 
   6  16   0      229.75      232.31     67.36 o 
   7  16   0     1098.53     1033.77     94.74 o 
   8  16   0     1642.49     1718.40    112.27 o 
   9  16   0       33.15      -76.96     76.96 o 
   1  17   0     5657.01     5581.13    136.30 o 
   2  17   0    16848.78    17445.38    277.78 o 
   3  17   0      518.80      537.81     66.94 o 
   4  17   0     5258.62     5316.51    161.40 o 
   5  17   0     7575.73     7411.20    202.34 o 
   6  17   0     6063.99     6103.12    187.40 o 
   7  17   0     1095.59      964.37    280.69 o 
   8  17   0      834.72      718.52     96.13 o 
   0  18   0    11866.67    12302.87    351.14 o 
   1  18   0     1703.63     1734.76     83.92 o 
   2  18   0      539.84      523.00     65.09 o 
   3  18   0     5460.18     5955.85    173.29 o 
   4  18   0     9595.99    10111.61    247.50 o 
   5  18   0     1391.38     1468.95    134.39 o 
   6  18   0     2052.37     2254.43    150.64 o 
   7  18   0     4490.01     4648.00    183.29 o 
   8  18   0     1824.31     1940.83    128.61 o 
   1  19   0      544.89      706.61     86.70 o 
   2  19   0     1624.83     1481.80    119.21 o 
   3  19   0      979.97      864.49     79.68 o 
   4  19   0      172.47      127.86     65.29 o 
   5  19   0     1390.15     1352.66    159.31 o 
   6  19   0     2137.34     2024.91    124.06 o 
   7  19   0      131.64      176.44    109.46 o 
   1  20   0      797.64      788.98     97.54 o 
   2  20   0        8.25      -40.14     62.94 o 
   3  20   0      433.31      337.07     75.76 o 
   4  20   0      161.02      108.20     72.38 o 
   5  20   0        2.80      -72.95    110.54 o 
   6  20   0        4.05       31.54     79.72 o 
   1  21   0     1398.32     1356.87    110.54 o 
   2  21   0     5308.14     6087.46    329.46 o 
   3  21   0     1198.85     1348.27    123.55 o 
   4  21   0      343.86      398.17     96.45 o 
   5  21   0     2911.23     2904.21    142.65 o 
   2  22   0       12.92      -74.44     74.44 o 
   3  22   0     2689.93     2888.86    218.92 o 
   4  22   0     4081.98     4735.43    176.96 o 
   2  23   0     1700.01     1749.19    199.41 o 
 -13   1   1     3836.07     3852.50    113.83 o 
 -12   1   1      452.86      415.27     55.37 o 
 -11   1   1     2532.79     2471.91     83.18 o 
 -10   1   1     5420.68     5385.59    152.36 o 
  -9   1   1     3660.70     3832.89     93.36 o 
  -8   1   1     1070.45     1036.63     50.14 o 
  -7   1   1    12434.82    11916.47    179.47 o 
  -6   1   1    26549.46    26320.93    346.53 o 
  -5   1   1     1862.49     1918.68     61.30 o 
  -4   1   1     7188.13     7549.19     86.68 o 
  -3   1   1    14930.12    15350.89    167.14 o 
  -2   1   1      469.13      579.96     26.33 o 
   1   1   1    79950.76    79656.39    979.49 o 
   2   1   1     1085.40     1234.14     19.83 o 
   3   1   1      226.55      240.30     20.25 o 
   4   1   1    38445.33    38433.71    361.90 o 
   5   1   1    25220.53    24633.41    283.66 o 
   6   1   1      309.69      401.05     61.32 o 
   7   1   1     4231.69     4216.56     86.76 o 
   8   1   1     2304.10     2209.94     67.93 o 
   9   1   1      581.87      560.84     45.36 o 
  10   1   1        9.88      -33.10     40.26 o 
  11   1   1     5874.87     5936.41    132.09 o 
  12   1   1     6071.72     6139.33    140.84 o 
 -13   2   1      487.62      588.84     60.56 o 
 -12   2   1    10083.22    10308.64    186.78 o 
 -11   2   1    15440.14    15067.37    237.24 o 
 -10   2   1      240.92      197.72     39.33 o 
  -9   2   1    11104.77    10946.50    185.38 o 
  -8   2   1    25029.01    25129.82    344.64 o 
  -7   2   1    23486.36    24420.19    330.41 o 
  -6   2   1     3160.38     3195.15     66.57 o 
  -5   2   1    35274.70    35571.06    400.36 o 
  -4   2   1    25363.67    25409.72    230.04 o 
  -3   2   1    27164.69    27673.88    246.00 o 
  -2   2   1     7568.42     7217.29     69.17 o 
  -1   2   1   174595.73   169824.06   4217.77 o 
   1   2   1     6133.22     6370.64     65.46 o 
   2   2   1     2933.56     2739.70     31.69 o 
   3   2   1    37972.10    37481.08    329.39 o 
   4   2   1     4617.18     4683.07     57.69 o 
   5   2   1    17146.27    16763.82    200.62 o 
   6   2   1    47940.17    47987.73    606.64 o 
   7   2   1     6815.15     6751.62    117.89 o 
   8   2   1     1259.52     1224.44     52.31 o 
   9   2   1     6209.63     6228.46    121.90 o 
  10   2   1    22900.81    23512.25    335.92 o 
  11   2   1     4208.59     4409.72    132.96 o 
  12   2   1      751.08      743.01     61.70 o 
 -13   3   1     3201.59     3328.93    137.12 o 
 -12   3   1      335.23      304.32     55.38 o 
 -11   3   1     2667.88     2678.60     86.29 o 
 -10   3   1     7333.00     7574.59    141.07 o 
  -9   3   1    10721.39    11022.46    181.19 o 
  -8   3   1       36.72      -27.34     30.04 o 
  -7   3   1    12475.12    12282.36    184.37 o 
  -6   3   1    31377.24    31327.78    359.37 o 
  -5   3   1    14960.52    14980.53    180.76 o 
  -4   3   1     7442.80     7706.98     87.98 o 
  -3   3   1    38835.64    38988.64    341.60 o 
  -2   3   1     3729.64     4179.70     43.96 o 
  -1   3   1     2586.21     2676.03     35.23 o 
   0   3   1     8154.00     8131.55    117.62 o 
   1   3   1   126248.38   129675.62   1282.52 o 
   2   3   1     4771.23     4841.43     54.80 o 
   3   3   1      134.59      149.28     12.00 o 
   4   3   1    48331.39    48243.45    736.70 o 
   5   3   1    33432.14    32599.43    417.07 o 
   6   3   1      963.51      950.31     34.68 o 
   7   3   1     9120.59     9386.96    149.38 o 
   8   3   1    10962.64    10538.93    168.40 o 
   9   3   1     1905.61     1987.69     67.21 o 
  10   3   1      825.89      817.41     73.21 o 
  11   3   1    11410.23    11788.74    201.22 o 
  12   3   1     5977.07     6111.21    138.54 o 
 -12   4   1      378.93      280.15     53.17 o 
 -11   4   1      225.34      226.20     44.74 o 
 -10   4   1      433.94      444.24     45.68 o 
  -9   4   1       13.96       -2.91     37.86 o 
  -8   4   1     1503.81     1313.57     53.15 o 
  -7   4   1    11155.10    10745.39    168.75 o 
  -6   4   1        2.04       -8.44     19.63 o 
  -5   4   1     8294.56     7921.71    105.11 o 
  -4   4   1      576.19      535.94     25.63 o 
  -3   4   1      170.12      196.88     11.81 o 
  -2   4   1     1588.24     1627.40     23.63 o 
  -1   4   1     1763.20     2015.62     32.38 o 
   0   4   1      140.46      174.12      8.76 o 
   1   4   1    33420.22    35480.65    309.05 o 
   2   4   1     1029.72     1129.59     27.24 o 
   3   4   1     8382.26     8282.13     82.37 o 
   4   4   1     8870.44     9182.61    115.21 o 
   5   4   1      150.53      208.39     51.40 o 
   6   4   1     5742.08     5702.79     87.04 o 
   7   4   1      106.36       63.58     24.17 o 
   8   4   1      541.57      443.12     40.00 o 
   9   4   1     3853.80     3918.62     92.69 o 
  10   4   1     1297.24     1233.69     66.43 o 
  11   4   1       55.88       95.30     44.89 o 
  12   4   1       11.67      -81.74    102.03 o 
 -12   5   1      379.02      384.98     78.93 o 
 -11   5   1       34.89       28.96     41.58 o 
 -10   5   1     2954.55     2800.32     82.52 o 
  -9   5   1      721.17      673.55     44.67 o 
  -8   5   1     3354.29     3254.98     76.80 o 
  -7   5   1     7258.21     6772.26    101.34 o 
  -6   5   1     7850.95     7773.27    134.22 o 
  -5   5   1     9927.69    10294.12    130.31 o 
  -4   5   1      108.38      143.91     15.10 o 
  -3   5   1    22275.01    22709.51    204.45 o 
  -2   5   1    15283.63    15588.05    150.77 o 
  -1   5   1    35930.44    37257.75    445.69 o 
   0   5   1     2385.00     2430.27     33.71 o 
   1   5   1    21275.12    21406.93    198.98 o 
   2   5   1     2073.15     2201.04     36.52 o 
   3   5   1     6941.91     6990.30    108.10 o 
   4   5   1    15744.70    16761.66    197.70 o 
   5   5   1    20583.17    19614.24    229.37 o 
   6   5   1     3286.76     3167.17     59.44 o 
   7   5   1       49.09       40.93     24.54 o 
   8   5   1      882.80      895.22     38.41 o 
   9   5   1      640.31      706.28     45.16 o 
  10   5   1      460.63      466.14     46.19 o 
  11   5   1     1285.15     1200.96     62.44 o 
  12   5   1     1341.20     1351.31    102.40 o 
 -12   6   1     6185.49     6193.32    180.92 o 
 -11   6   1     7906.40     7973.66    152.05 o 
 -10   6   1       63.22       31.48     36.50 o 
  -9   6   1     1273.28     1154.53     53.50 o 
  -8   6   1     2066.34     2144.75     55.58 o 
  -7   6   1    14808.25    14466.10    186.41 o 
  -6   6   1     2448.54     2580.28     67.97 o 
  -5   6   1    60147.16    58310.53    724.14 o 
  -4   6   1    23309.20    23358.09    266.09 o 
  -3   6   1     1575.96     1378.78     27.99 o 
  -2   6   1     7312.36     7634.71     85.62 o 
  -1   6   1    62395.55    61816.16    733.98 o 
   0   6   1    16664.48    17005.43    186.69 o 
   1   6   1     1215.21     1271.78     21.65 o 
   2   6   1    25090.39    26060.73    293.08 o 
   3   6   1    12280.41    11638.96    223.11 o 
   4   6   1     7847.93     7225.59    189.25 o 
   5   6   1    27477.71    26439.82    303.04 o 
   6   6   1    56838.21    57492.25    637.56 o 
   7   6   1    23543.80    23376.80    346.81 o 
   8   6   1     1036.78     1020.99     41.18 o 
   9   6   1     4230.07     4030.21    128.58 o 
  10   6   1    10055.91     9916.71    207.11 o 
  11   6   1     1558.12     1361.91    147.48 o 
  12   6   1      755.22      622.08     80.65 o 
 -12   7   1     1351.15     1390.76    167.39 o 
 -11   7   1     1161.01     1229.62     85.86 o 
 -10   7   1     3302.99     3283.76     87.21 o 
  -9   7   1     5516.94     5225.99    106.47 o 
  -8   7   1      569.43      539.13     35.61 o 
  -7   7   1    25135.28    24728.95    345.32 o 
  -6   7   1    38763.76    38709.31    436.93 o 
  -5   7   1    16117.43    15818.69    244.34 o 
  -4   7   1     5606.38     5928.87     80.37 o 
  -3   7   1    64670.56    66408.18    801.20 o 
  -2   7   1    60053.75    61307.48    606.99 o 
  -1   7   1     5664.86     6156.90     83.94 o 
   0   7   1    41071.55    41387.58    443.18 o 
   1   7   1    34518.36    34977.75    343.76 o 
   2   7   1     7201.87     7314.69    100.65 o 
   3   7   1      558.85      493.88     47.44 o 
   4   7   1    40136.84    38317.92    567.68 o 
   5   7   1    59955.77    59921.06   1299.15 o 
   6   7   1    11358.00    10936.72    139.82 o 
   7   7   1     2866.27     2904.47    110.13 o 
   8   7   1    11555.86    11281.01    178.39 o 
   9   7   1     5367.47     5419.85    109.84 o 
  10   7   1        7.84       48.39     60.05 o 
  11   7   1     5394.13     5261.45    160.86 o 
  12   7   1     2907.15     2920.50    132.85 o 
 -12   8   1      927.90      880.98     89.11 o 
 -11   8   1     1611.00     1466.08     91.34 o 
 -10   8   1       14.77      -39.58     39.58 o 
  -9   8   1      294.79      266.66     35.99 o 
  -8   8   1     2229.25     2171.17     64.96 o 
  -7   8   1     2892.00     2748.72     85.00 o 
  -6   8   1     7605.52     7631.34    104.76 o 
  -5   8   1    23629.04    23379.28    270.53 o 
  -4   8   1    11178.62    11507.04    140.31 o 
  -3   8   1    19189.40    19815.45    222.54 o 
  -2   8   1      601.42      536.14     23.20 o 
  -1   8   1    12259.96    12223.38    156.31 o 
   0   8   1      429.84      372.62     15.44 o 
   1   8   1     2550.83     2705.92     40.88 o 
   2   8   1     2481.53     2458.85     36.87 o 
   3   8   1    12111.79    12651.92    198.81 o 
   4   8   1     4092.29     4239.62     80.88 o 
   5   8   1    10636.39    10583.39    204.21 o 
   6   8   1     6249.07     5890.51    131.96 o 
   7   8   1     3109.68     2816.90     65.18 o 
   8   8   1     2475.16     2283.53     63.28 o 
   9   8   1      342.41      333.02     38.79 o 
  10   8   1     1596.99     1549.74    109.34 o 
  11   8   1       39.17      -88.29     88.29 o 
 -12   9   1      245.40      131.13     80.44 o 
 -11   9   1        4.26     -108.58    143.00 o 
 -10   9   1      151.54       70.88     60.64 o 
  -9   9   1      725.31      688.08     41.38 o 
  -8   9   1        6.25       24.94     25.03 o 
  -7   9   1      234.63      230.03     27.55 o 
  -6   9   1     2900.78     2798.82     82.64 o 
  -5   9   1     1278.97     1325.44     33.38 o 
  -4   9   1      119.33      115.61     14.10 o 
  -3   9   1     2142.90     1822.61     63.82 o 
  -2   9   1      532.45      691.90     28.21 o 
  -1   9   1     5179.70     5443.23     82.28 o 
   0   9   1     3119.74     3184.74     47.97 o 
   1   9   1     3029.09     3067.49     87.29 o 
   2   9   1     1626.12     1636.59     29.88 o 
   3   9   1      560.03      547.57     34.04 o 
   4   9   1      762.26      766.18     40.28 o 
   5   9   1      894.31      812.39     68.56 o 
   6   9   1      719.40      608.74     56.98 o 
   7   9   1      729.24      643.18     57.58 o 
   8   9   1     2068.47     1897.20     92.62 o 
   9   9   1       28.57       75.69     55.01 o 
  10   9   1      491.38      633.13     73.89 o 
  11   9   1      770.81      678.74     85.00 o 
 -11  10   1     3481.55     3545.91    143.06 o 
 -10  10   1      408.18      293.54     67.47 o 
  -9  10   1     3466.19     3700.10    124.92 o 
  -8  10   1     7492.30     7226.84    125.14 o 
  -7  10   1    11063.44    10593.22    162.16 o 
  -6  10   1      176.58      155.04     18.54 o 
  -5  10   1    20918.49    20072.42    258.12 o 
  -4  10   1    11414.39    11655.74    200.18 o 
  -3  10   1       42.67       41.13     15.54 o 
  -2  10   1    32704.75    33557.60    469.65 o 
  -1  10   1    44135.67    44408.68    535.10 o 
   0  10   1    14617.75    14525.09    165.94 o 
   1  10   1     2735.64     2907.23     49.69 o 
   2  10   1     7590.68     7680.39     94.56 o 
   3  10   1    15355.42    14626.37    227.60 o 
   4  10   1     5402.20     5022.78    153.92 o 
   5  10   1     4693.80     4514.65    103.64 o 
   6  10   1     8246.98     8313.69    168.38 o 
   7  10   1     4624.76     4624.28    130.05 o 
   8  10   1      106.27      165.95     56.99 o 
   9  10   1     5182.82     5216.67    213.42 o 
  10  10   1     7337.98     7621.85    194.40 o 
  11  10   1     1577.82     1510.01    104.35 o 
 -11  11   1     2723.61     2901.19    135.03 o 
 -10  11   1     7785.72     7903.72    192.94 o 
  -9  11   1     3588.00     3823.89    129.10 o 
  -8  11   1      186.23      103.93     74.05 o 
  -7  11   1    11125.96    10877.20    214.26 o 
  -6  11   1    13261.47    13235.66    306.70 o 
  -5  11   1     6309.15     6345.20     85.54 o 
  -4  11   1     2063.64     2095.84     56.36 o 
  -3  11   1    32309.51    32136.54    399.71 o 
  -2  11   1    18817.49    18966.82    274.81 o 
  -1  11   1        9.51       13.07     19.08 o 
   0  11   1    41726.65    41741.93    504.49 o 
   1  11   1    40904.77    40418.21    487.94 o 
   2  11   1    10932.33    11194.67    149.98 o 
   3  11   1     2085.97     2103.11     45.89 o 
   4  11   1    18377.22    18127.39    281.31 o 
   5  11   1    19598.74    19656.24    309.19 o 
   6  11   1      424.31      417.58     49.89 o 
   7  11   1     6405.08     6558.23    222.07 o 
   8  11   1     7821.02     7684.06    176.90 o 
   9  11   1     3664.40     3581.92    128.04 o 
  10  11   1       34.33      -31.97     64.48 o 
  11  11   1     6992.88     7270.74    195.04 o 
 -11  12   1     3288.25     3461.97    141.73 o 
 -10  12   1      146.69       -2.20     65.18 o 
  -9  12   1     2324.84     2504.78    106.42 o 
  -8  12   1     3456.52     3837.22    124.90 o 
  -7  12   1     5259.82     5175.25    161.45 o 
  -6  12   1     1819.05     1644.18     70.38 o 
  -5  12   1     8130.84     7935.93    115.16 o 
  -4  12   1     1337.46     1359.50     38.10 o 
  -3  12   1     5349.13     5555.67    119.11 o 
  -2  12   1      134.04      153.53     22.86 o 
  -1  12   1    27282.60    27121.33    298.92 o 
   0  12   1     9024.94     8915.54    142.20 o 
   1  12   1     1501.70     1558.41     49.74 o 
   2  12   1    12456.08    12526.93    167.56 o 
   3  12   1    15792.61    16263.14    411.42 o 
   4  12   1     4633.88     4718.16    100.66 o 
   5  12   1     6169.23     5996.22    122.32 o 
   6  12   1     5253.20     5154.09    140.43 o 
   7  12   1     2190.28     2343.90     91.20 o 
   8  12   1      276.46      266.37     56.36 o 
   9  12   1     1320.36     1266.71     84.41 o 
  10  12   1     5438.29     5722.10    173.07 o 
 -10  13   1      142.12      221.05     72.94 o 
  -9  13   1      117.34      122.49     70.82 o 
  -8  13   1      902.04      898.36     63.34 o 
  -7  13   1       17.67       38.59     41.09 o 
  -6  13   1      513.52      414.38     41.01 o 
  -5  13   1     1186.15     1153.32     71.35 o 
  -4  13   1       23.27       -9.54     20.02 o 
  -3  13   1      153.57      177.70     38.17 o 
  -2  13   1      674.29      643.61     32.34 o 
  -1  13   1     1195.46     1209.65     36.84 o 
   0  13   1     1464.14     1337.42     40.63 o 
   1  13   1     1012.82      968.03     35.67 o 
   2  13   1      103.43      129.53     20.24 o 
   3  13   1       10.70       -9.13     17.13 o 
   4  13   1        1.26        1.20     28.98 o 
   5  13   1       34.39       24.99     38.03 o 
   6  13   1      526.41      465.30     46.52 o 
   7  13   1       53.00       69.51     45.99 o 
   8  13   1      186.16      104.76     53.57 o 
   9  13   1      331.24      290.75     63.38 o 
  10  13   1      122.50      209.60    186.41 o 
 -10  14   1      260.08      217.54     86.70 o 
  -9  14   1     1338.01     1246.75     99.03 o 
  -8  14   1     2438.11     2454.20    124.85 o 
  -7  14   1      994.54      977.57     55.22 o 
  -6  14   1      367.76      255.53     42.35 o 
  -5  14   1     4854.47     4384.26    138.99 o 
  -4  14   1     2135.13     1950.03     82.59 o 
  -3  14   1      530.28      532.56     28.77 o 
  -2  14   1     2433.94     2551.97    193.99 o 
  -1  14   1    10149.60    10248.10    189.04 o 
   0  14   1     9914.32     9819.61    194.08 o 
   1  14   1      550.50      566.64     74.81 o 
   2  14   1     4529.60     4449.66    106.68 o 
   3  14   1     8380.70     8230.04    143.44 o 
   4  14   1      104.99       71.85     34.09 o 
   5  14   1     1542.90     1493.49     64.40 o 
   6  14   1     4273.46     4260.58    108.59 o 
   7  14   1     2838.09     2726.25    134.99 o 
   8  14   1        4.42      -49.75     49.75 o 
   9  14   1     1860.47     1610.98    165.82 o 
  10  14   1     2205.76     2052.94    138.72 o 
 -10  15   1     4640.77     5093.18    247.10 o 
  -9  15   1     3065.62     3214.31    186.41 o 
  -8  15   1      534.83      547.69     99.71 o 
  -7  15   1     7427.95     7255.99    397.74 o 
  -6  15   1     9931.41     9442.64    234.48 o 
  -5  15   1     2594.80     2427.11    112.99 o 
  -4  15   1      346.86      282.91    102.96 o 
  -3  15   1     9502.97     9253.44    137.65 o 
  -2  15   1     8379.79     8509.82    176.62 o 
  -1  15   1      472.04      458.35     74.78 o 
   0  15   1     5676.05     5638.17    130.98 o 
   1  15   1    20852.86    21598.63    390.61 o 
   2  15   1     4460.38     4621.73     80.85 o 
   3  15   1     3672.69     3691.17    122.18 o 
   4  15   1    11920.18    11737.76    485.53 o 
   5  15   1     5721.45     5487.70    114.49 o 
   6  15   1      158.53      102.01     40.10 o 
   7  15   1     2948.90     2938.64    140.08 o 
   8  15   1     5748.15     5195.16    178.63 o 
   9  15   1     1819.29     1502.98    115.21 o 
  -9  16   1     2154.17     2129.56    131.75 o 
  -8  16   1     5308.51     5105.33    177.07 o 
  -7  16   1     4058.07     3931.55    256.85 o 
  -6  16   1      475.13      416.08     70.97 o 
  -5  16   1     6741.75     6678.03    185.28 o 
  -4  16   1     6353.92     6660.23    180.22 o 
  -3  16   1     3187.18     3318.60     72.52 o 
  -2  16   1     1988.52     2215.45     81.24 o 
  -1  16   1    13021.23    13122.97    276.36 o 
   0  16   1     2261.41     2466.45    306.70 o 
   1  16   1      406.18      537.19     46.82 o 
   2  16   1     4530.19     4698.91     85.89 o 
   3  16   1    10822.49    10645.26    242.25 o 
   4  16   1     1699.00     1597.13    158.23 o 
   5  16   1     2374.33     2261.94    144.14 o 
   6  16   1     6008.35     6426.86    191.89 o 
   7  16   1     1846.11     1889.39    116.12 o 
   8  16   1       36.87       49.62    107.29 o 
   9  16   1     1795.82     1671.21    122.29 o 
  -9  17   1      946.00      900.52    112.71 o 
  -8  17   1      682.19      550.46    147.39 o 
  -7  17   1      104.95      159.28     72.57 o 
  -6  17   1     1189.60     1063.97     90.59 o 
  -5  17   1       15.91      -27.80     62.15 o 
  -4  17   1      573.00      592.62     82.37 o 
  -3  17   1     1246.39     1044.48     76.56 o 
  -2  17   1      921.87      844.85     55.18 o 
  -1  17   1        1.60       -8.88     39.06 o 
   0  17   1     1794.84     1961.96     81.23 o 
   1  17   1      476.66      412.21     53.10 o 
   2  17   1       75.41       10.25     54.51 o 
   3  17   1      404.32      445.05     72.61 o 
   4  17   1      133.17       84.97     58.54 o 
   5  17   1      637.86      580.18     74.16 o 
   6  17   1      142.70      166.88     71.83 o 
   7  17   1     1149.44      869.79     91.79 o 
   8  17   1      789.51      719.22    251.43 o 
  -8  18   1      524.13      509.10     96.45 o 
  -7  18   1       65.18      -23.78     76.45 o 
  -6  18   1      135.60        8.78     79.11 o 
  -5  18   1      528.50      529.08     89.95 o 
  -4  18   1     1618.47     1618.78     97.90 o 
  -3  18   1      151.04      157.68     69.36 o 
  -2  18   1     1279.33     1163.96     97.54 o 
  -1  18   1     1416.17     1571.37     81.90 o 
   0  18   1     1367.96     1409.30     77.39 o 
   1  18   1      890.50      838.83     86.70 o 
   2  18   1      818.84      843.17     74.41 o 
   3  18   1     2090.48     2005.95    102.43 o 
   4  18   1      147.92      172.52     70.44 o 
   5  18   1      861.70      964.04     89.53 o 
   6  18   1      733.48      621.36     85.00 o 
   7  18   1      755.44      860.28    104.65 o 
   8  18   1       83.34       63.38    127.88 o 
  -7  19   1     3764.09     4096.79    333.80 o 
  -6  19   1     6016.62     5754.61    191.12 o 
  -5  19   1     1944.59     2041.32    120.04 o 
  -4  19   1     1195.50     1171.53    189.66 o 
  -3  19   1     7005.44     7316.95    429.17 o 
  -2  19   1     4779.54     4970.14    197.24 o 
  -1  19   1      253.64      181.27     48.77 o 
   0  19   1     1547.55     1551.42     80.45 o 
   1  19   1     5847.36     6355.18    227.59 o 
   2  19   1     1347.73     1397.97     89.53 o 
   3  19   1      710.09      777.42     77.78 o 
   4  19   1     6027.10     6179.58    187.61 o 
   5  19   1     5848.86     6154.14    191.95 o 
   6  19   1      645.32      713.51     94.55 o 
   7  19   1     1101.49      988.54    103.45 o 
  -6  20   1      710.18      665.14     94.99 o 
  -5  20   1     7364.71     7711.90    581.98 o 
  -4  20   1     5630.25     6291.02    193.71 o 
  -3  20   1     1001.94     1055.21    150.64 o 
  -2  20   1     1754.37     1822.39    106.76 o 
  -1  20   1     5603.20     6147.10    227.59 o 
   0  20   1     1304.98     1259.33     99.71 o 
   1  20   1      136.39      199.41     82.37 o 
   2  20   1     2756.27     3116.18    132.24 o 
   3  20   1     4526.76     4906.26    166.08 o 
   4  20   1      964.50     1128.30    184.24 o 
   5  20   1      798.03      764.74    127.88 o 
   6  20   1     6298.11     6652.56    216.47 o 
  -5  21   1      183.03       66.64     80.96 o 
  -4  21   1      570.38      602.71     89.94 o 
  -3  21   1     2835.17     2982.17    141.38 o 
  -2  21   1     2429.93     2483.08    126.03 o 
   1  21   1      417.82      364.14     95.37 o 
   2  21   1      325.37      144.88     73.73 o 
   3  21   1       15.40      -56.05     91.04 o 
   4  21   1     1131.04     1117.29     99.33 o 
   5  21   1     1189.55     1382.71    160.40 o 
  -4  22   1       68.69       14.41     81.28 o 
  -3  22   1      208.71      202.32    135.47 o 
  -2  22   1     1018.34     1255.00    192.91 o 
   2  22   1        4.94      -58.05     72.50 o 
   3  22   1       45.88      -18.94     75.76 o 
   4  22   1        0.85      -13.92     82.11 o 
  -2  23   1     1144.49     1029.57    175.57 o 
   1  23   1     2397.77     2830.79    223.26 o 
 -13   0   2     5769.85     5897.44    554.89 o 
 -12   0   2    13319.90    12688.91    647.01 o 
 -11   0   2      403.04      444.11     89.95 o 
 -10   0   2     5854.19     5949.83    222.17 o 
  -9   0   2    18565.77    18589.52    381.11 o 
  -8   0   2    25802.66    27219.33    521.79 o 
  -7   0   2      304.68      199.53     44.18 o 
  -6   0   2     7230.61     6758.95    158.57 o 
  -5   0   2    27938.68    27632.47    423.33 o 
  -4   0   2      337.19      330.93     31.32 o 
  -3   0   2     1384.31     1540.47     43.80 o 
  -2   0   2    83965.05    87474.68   1126.63 o 
   1   0   2    32773.41    32545.11    400.95 o 
   2   0   2    39184.75    40318.13    496.84 o 
   3   0   2    17360.24    17376.41    227.05 o 
   4   0   2     2480.93     2350.22     90.79 o 
   5   0   2    21859.45    19773.82    298.56 o 
   6   0   2     6294.31     5924.31    144.99 o 
   7   0   2      791.03      817.10     56.59 o 
   8   0   2     4425.38     4679.65    137.13 o 
   9   0   2    17869.11    18553.62    383.12 o 
  10   0   2     3882.22     4110.90    147.68 o 
  11   0   2       70.63       -2.78     63.94 o 
  12   0   2     5329.28     5403.04    197.24 o 
 -13   1   2      436.80      348.75     61.95 o 
 -12   1   2     1205.28     1158.26     64.70 o 
 -11   1   2     4732.72     4775.53    111.84 o 
 -10   1   2     3375.32     3478.51     91.84 o 
  -9   1   2      387.66      312.85     40.06 o 
  -8   1   2    16272.23    16270.28    238.05 o 
  -7   1   2    29538.52    28158.81    374.46 o 
  -6   1   2     5695.71     5606.89    109.19 o 
  -5   1   2     1534.49     1586.59     49.86 o 
  -4   1   2     2288.67     2293.86     46.59 o 
  -3   1   2    25686.95    26326.80    252.33 o 
  -2   1   2     3317.53     3570.87     39.69 o 
   1   1   2    40593.70    42080.26    364.73 o 
   2   1   2    32816.61    34798.64    304.43 o 
   3   1   2    32272.67    32737.35    289.75 o 
   4   1   2    49078.13    50020.44    500.27 o 
   5   1   2     3259.67     3461.86     82.61 o 
   6   1   2     3590.03     3397.48     72.80 o 
   7   1   2     6807.55     6425.73    113.67 o 
   8   1   2     1122.23     1117.26     53.13 o 
   9   1   2        3.40       -3.99     35.11 o 
  10   1   2     9636.35     9782.81    172.81 o 
  11   1   2    10873.58    11024.94    192.87 o 
  12   1   2     1805.96     1867.61     81.42 o 
 -13   2   2       10.75      -51.34     51.34 o 
 -12   2   2       19.09        0.00     56.94 o 
 -11   2   2      233.28      138.69     61.62 o 
 -10   2   2      159.44      136.61     40.18 o 
  -9   2   2       11.17      -22.95     34.05 o 
  -8   2   2     2512.01     2153.79     66.80 o 
  -7   2   2       95.65       21.70     28.15 o 
  -6   2   2      366.48      431.69     43.17 o 
  -5   2   2      328.80      274.52     25.79 o 
  -4   2   2     2173.80     2132.63     37.17 o 
  -3   2   2     1277.32     1385.02     30.41 o 
  -2   2   2    14297.34    15242.54    137.92 o 
  -1   2   2     1400.95     1470.13     33.47 o 
   0   2   2    19261.49    20656.82    224.49 o 
   1   2   2     3694.20     3515.83     34.75 o 
   2   2   2       49.28       78.82      8.61 o 
   3   2   2    18234.37    19061.02    174.08 o 
   4   2   2     2608.12     2766.82     43.61 o 
   5   2   2       13.40       47.68     20.59 o 
   6   2   2      120.52      112.76     21.90 o 
   7   2   2        5.74      -28.84     42.55 o 
   8   2   2       72.42       66.59     30.92 o 
   9   2   2     1070.72      972.19     50.73 o 
  10   2   2        7.77      -30.95     45.05 o 
  11   2   2      333.92      320.44     52.02 o 
  12   2   2       28.06       54.42     53.43 o 
 -13   3   2      785.73      881.64     65.69 o 
 -12   3   2      262.41      207.64     49.16 o 
 -11   3   2     4312.03     4156.70    106.17 o 
 -10   3   2     6048.99     6122.27    124.64 o 
  -9   3   2      151.64      129.56     38.86 o 
  -8   3   2    13110.77    12985.52    260.02 o 
  -7   3   2    13412.45    12946.70    277.52 o 
  -6   3   2      242.92      231.80     23.07 o 
  -5   3   2      112.50      119.60     19.16 o 
  -4   3   2     8299.93     8554.14    114.39 o 
  -3   3   2    55302.42    56676.28    491.49 o 
  -2   3   2     1600.09     1590.53     28.57 o 
  -1   3   2     1467.99     1628.37     20.09 o 
   0   3   2    11041.62    11474.57    117.08 o 
   1   3   2    24000.26    24141.60    211.53 o 
   2   3   2     8769.22     8869.71     84.79 o 
   3   3   2    36340.76    37649.52    331.22 o 
   4   3   2    13222.92    12666.69    153.05 o 
   5   3   2     1344.71     1242.02     38.36 o 
   6   3   2     4981.24     4938.46     86.52 o 
   7   3   2     3992.71     4007.48     85.34 o 
   8   3   2      928.14      822.16     43.35 o 
   9   3   2      102.17      137.11     38.49 o 
  10   3   2     1478.20     1488.51     81.17 o 
  11   3   2     3294.51     3264.92     96.78 o 
  12   3   2      385.70      404.97     82.34 o 
 -13   4   2     7005.71     6942.47    195.30 o 
 -12   4   2    10842.19    11055.54    197.54 o 
 -11   4   2      599.98      561.94     50.85 o 
 -10   4   2     1681.29     1667.84     66.01 o 
  -9   4   2     9254.77     9092.54    158.20 o 
  -8   4   2    10688.42    10433.33    178.95 o 
  -7   4   2     2582.93     2593.24     68.33 o 
  -6   4   2    32034.63    30694.25    352.61 o 
  -5   4   2    29187.42    28769.96    328.12 o 
  -4   4   2     1179.53     1127.54     29.71 o 
  -3   4   2    15627.73    16939.19    166.72 o 
  -2   4   2   198516.25   201143.80   1828.03 o 
  -1   4   2   126090.84   126275.30   1142.75 o 
   0   4   2     7329.00     7461.31     87.22 o 
   1   4   2    24304.59    24829.04    217.02 o 
   2   4   2    42211.04    42750.12    377.77 o 
   3   4   2    16139.39    16718.02    154.34 o 
   4   4   2    14577.63    14411.28    171.06 o 
   5   4   2    73628.36    72428.99    894.24 o 
   6   4   2    24436.37    24992.48    405.51 o 
   7   4   2     4665.79     4526.28     80.66 o 
   8   4   2     6028.41     6109.97    118.72 o 
   9   4   2    19452.94    19839.89    287.11 o 
  10   4   2     3649.78     3617.18    190.84 o 
  11   4   2      106.73       92.41     57.96 o 
  12   4   2     3127.88     3094.46    130.81 o 
 -13   5   2     1057.94     1107.73     97.11 o 
 -12   5   2     1274.91     1375.41     67.87 o 
 -11   5   2     3777.67     3724.71    103.56 o 
 -10   5   2     3269.28     3348.52     88.86 o 
  -9   5   2      477.09      533.86     56.63 o 
  -8   5   2     6048.59     6052.14    112.33 o 
  -7   5   2    33775.28    33271.25    384.36 o 
  -6   5   2    21199.33    21062.99    283.86 o 
  -5   5   2     5336.60     5691.86    102.10 o 
  -4   5   2    36113.13    35294.58    393.23 o 
  -3   5   2    36819.79    37197.98    350.97 o 
  -2   5   2    16960.19    18042.19    186.06 o 
  -1   5   2     8361.68     8460.37    125.93 o 
   0   5   2    46532.51    47364.17    462.35 o 
   1   5   2     9414.25     9418.19     92.55 o 
   2   5   2     4688.07     4424.62     58.83 o 
   3   5   2    10787.97    10904.83    173.95 o 
   4   5   2    40727.34    38976.65    562.67 o 
   5   5   2    10230.31     9955.38    127.66 o 
   6   5   2     9938.64     9635.39    128.80 o 
   7   5   2    18736.47    18218.80    280.40 o 
   8   5   2     7863.40     7872.49    121.02 o 
   9   5   2      145.95      153.50     36.39 o 
  10   5   2     8922.52     8976.58    162.09 o 
  11   5   2     6709.79     6778.26    264.03 o 
  12   5   2      133.60      121.72     74.65 o 
 -12   6   2     1269.20     1246.60     94.72 o 
 -11   6   2        7.81      -29.72     39.55 o 
 -10   6   2      632.01      654.94     46.03 o 
  -9   6   2      164.28      145.36     35.25 o 
  -8   6   2     4843.51     4672.65     96.10 o 
  -7   6   2      217.32      233.69     25.57 o 
  -6   6   2    10433.59    10253.32    154.95 o 
  -5   6   2     3345.74     3441.77     58.89 o 
  -4   6   2     3672.38     3829.15     61.73 o 
  -3   6   2      116.02      152.69     15.19 o 
  -2   6   2    14288.97    14561.54    152.85 o 
  -1   6   2     4780.29     4849.90     69.07 o 
   0   6   2     2580.96     2671.18     36.21 o 
   1   6   2     8062.31     8713.34     86.76 o 
   2   6   2      154.97      181.98     22.79 o 
   3   6   2     7233.19     7272.13    100.83 o 
   4   6   2       44.00       17.43     28.63 o 
   5   6   2     8572.63     8084.40    106.35 o 
   6   6   2     1657.79     1468.33     56.70 o 
   7   6   2      511.01      527.40     27.88 o 
   8   6   2      450.63      501.49     33.85 o 
   9   6   2     5306.85     5333.66    121.70 o 
  10   6   2      453.45      433.62     46.46 o 
  11   6   2      689.31      549.20     77.59 o 
  12   6   2      548.45      538.51     84.69 o 
 -12   7   2      220.23      302.23     78.72 o 
 -11   7   2      661.19      537.11     48.99 o 
 -10   7   2     1624.04     1576.70    129.78 o 
  -9   7   2      158.94      101.90     32.71 o 
  -8   7   2     1468.05     1436.27     49.24 o 
  -7   7   2     4795.00     4635.35     78.60 o 
  -6   7   2     2424.75     2477.72     56.26 o 
  -5   7   2      268.39      269.50     21.09 o 
  -4   7   2     1154.91     1069.72     40.21 o 
  -3   7   2      374.02      347.47     19.52 o 
  -2   7   2      170.12      170.10     14.96 o 
  -1   7   2     2261.98     2004.73     34.47 o 
   0   7   2     8460.13     8637.67    114.01 o 
   1   7   2     4716.95     4891.20     57.67 o 
   2   7   2     2525.03     2520.08     58.52 o 
   3   7   2     8950.48     8747.69    300.51 o 
   4   7   2     1787.78     1697.77    154.94 o 
   5   7   2     8754.90     8584.06    164.09 o 
   6   7   2      132.69       86.94     31.24 o 
   7   7   2     1842.28     1680.52     52.63 o 
   8   7   2       36.87       42.98     21.47 o 
   9   7   2      621.53      575.80     42.12 o 
  10   7   2      994.77      886.27    110.92 o 
  11   7   2     1470.87     1505.85     95.83 o 
 -12   8   2     5228.20     5544.33    171.96 o 
 -11   8   2      274.88      338.59     71.07 o 
 -10   8   2      897.80      781.24     48.20 o 
  -9   8   2     9471.92     9104.19    154.20 o 
  -8   8   2     8345.68     8403.56    123.37 o 
  -7   8   2        7.87      -10.41     36.15 o 
  -6   8   2    27625.57    27143.96    315.19 o 
  -5   8   2    17892.38    17269.63    222.92 o 
  -4   8   2      632.51      629.82     26.22 o 
  -3   8   2    14940.58    15573.19    200.79 o 
  -2   8   2    55979.71    55949.48    667.86 o 
  -1   8   2    31623.89    32106.83    348.38 o 
   0   8   2        5.70        1.56     13.88 o 
   1   8   2    10106.00    10007.32    116.38 o 
   2   8   2     7213.61     6568.05     93.47 o 
   3   8   2     3810.11     3806.30     81.14 o 
   4   8   2     1952.08     1831.52     61.99 o 
   5   8   2    31183.03    30842.21    472.88 o 
   6   8   2    16895.26    16787.10    296.23 o 
   7   8   2      961.47      880.47     62.97 o 
   8   8   2    12055.97    12008.22    243.40 o 
   9   8   2    14193.58    13800.52    269.05 o 
  10   8   2     1807.72     1777.98    105.39 o 
  11   8   2      645.54      841.03     89.83 o 
 -12   9   2     1278.19     1235.32     98.17 o 
 -11   9   2     6185.27     6170.22    235.69 o 
 -10   9   2     6950.62     6997.61    178.79 o 
  -9   9   2        2.74       16.16     42.55 o 
  -8   9   2    12826.85    12574.67    193.64 o 
  -7   9   2    25017.74    24605.29    291.22 o 
  -6   9   2    14592.50    14867.10    186.84 o 
  -5   9   2      801.07      879.33     31.29 o 
  -4   9   2    41524.89    40959.90    504.09 o 
  -3   9   2    30514.83    29819.42    393.57 o 
  -2   9   2     3059.98     3262.72     63.30 o 
  -1   9   2    27697.90    27415.64    300.49 o 
   0   9   2    23645.35    23560.26    259.57 o 
   1   9   2     8506.30     8495.98    101.82 o 
   2   9   2     1224.09     1497.33     28.84 o 
   3   9   2    14906.40    14589.86    228.56 o 
   4   9   2    23278.92    21906.38    333.91 o 
   5   9   2     8061.51     8046.47    133.77 o 
   6   9   2     7711.25     7564.73    178.29 o 
   7   9   2    14466.17    14705.91    340.43 o 
   8   9   2     8785.13     8773.91    191.71 o 
   9   9   2       46.28       59.64     70.24 o 
  10   9   2     7627.46     7617.83    190.16 o 
  11   9   2     5407.41     5722.61    176.88 o 
 -12  10   2     3653.74     3868.84    230.46 o 
 -11  10   2      142.05      188.43     73.97 o 
 -10  10   2     1244.27     1001.00     87.97 o 
  -9  10   2     3109.55     3080.84     79.14 o 
  -8  10   2     4889.19     4905.25     98.07 o 
  -7  10   2      119.74      127.86     32.43 o 
  -6  10   2    17399.31    17019.86    208.77 o 
  -5  10   2     1869.56     1776.87     49.74 o 
  -4  10   2      854.47      917.46     34.73 o 
  -3  10   2       54.66       28.73     20.02 o 
  -2  10   2    12119.38    11551.12    175.09 o 
  -1  10   2    16767.19    16718.24    190.18 o 
   0  10   2       12.37       11.03     20.65 o 
   1  10   2     5610.51     5432.48     92.63 o 
   2  10   2    10469.91    10586.36    126.13 o 
   3  10   2     8541.92     9053.31    154.45 o 
   4  10   2     6376.56     6421.17    123.39 o 
   5  10   2    15890.77    15351.13    331.91 o 
   6  10   2      205.78      206.04     39.55 o 
   7  10   2       26.97        9.02     46.92 o 
   8  10   2      546.45      597.25     65.95 o 
   9  10   2     5015.63     5134.12    148.14 o 
  10  10   2     1289.20     1115.54     86.82 o 
  11  10   2      484.92      481.28     84.07 o 
 -11  11   2       94.14      105.02     75.96 o 
 -10  11   2       10.94      -21.39     59.98 o 
  -9  11   2      313.02      253.02     67.30 o 
  -8  11   2      782.97      855.61     55.52 o 
  -7  11   2       20.43      -19.05     23.67 o 
  -6  11   2     3258.20     3322.31     80.53 o 
  -5  11   2     1627.60     1613.02     48.37 o 
  -4  11   2      135.22      165.29     21.29 o 
  -3  11   2      766.85      773.41     33.57 o 
  -2  11   2     7586.37     7607.35    155.47 o 
  -1  11   2     1705.45     1759.08     50.32 o 
   0  11   2        4.77      -25.31     28.16 o 
   1  11   2      909.82      956.85     36.33 o 
   2  11   2       14.10       13.58     14.01 o 
   3  11   2      292.48      325.17     33.21 o 
   4  11   2       13.50       18.60     33.71 o 
   5  11   2     4131.14     3967.33    132.14 o 
   6  11   2     4477.60     4683.02    123.25 o 
   7  11   2      159.08      113.03     44.36 o 
   8  11   2       26.70       -9.77     51.76 o 
   9  11   2     1224.23     1167.14     84.33 o 
  10  11   2      464.03      411.51     81.23 o 
 -11  12   2      259.75      214.06     73.12 o 
 -10  12   2     1119.29     1227.69     87.44 o 
  -9  12   2     6404.23     6439.35    165.55 o 
  -8  12   2     3303.74     3326.24    115.06 o 
  -7  12   2       37.36       -4.88     32.82 o 
  -6  12   2     5758.92     5513.37    183.73 o 
  -5  12   2     7948.31     7371.95    225.51 o 
  -4  12   2     1338.92     1294.25     40.59 o 
  -3  12   2     1196.84     1163.85     39.69 o 
  -2  12   2    13455.72    12868.45    196.37 o 
  -1  12   2     9349.83     9243.93    148.91 o 
   0  12   2      878.91      933.71     34.41 o 
   1  12   2     4988.79     4928.73    105.19 o 
   2  12   2    10502.82    10368.38    141.84 o 
   3  12   2     3983.15     3907.54     89.12 o 
   4  12   2      788.99      676.79     43.36 o 
   5  12   2     5364.51     5381.56    119.20 o 
   6  12   2     2895.21     2869.20    131.95 o 
   7  12   2       50.48       19.95     45.74 o 
   8  12   2     2391.82     2257.06    139.32 o 
   9  12   2     4960.03     4956.22    165.81 o 
  10  12   2     1409.05     1321.08     82.21 o 
 -11  13   2     5209.01     5141.49    168.99 o 
 -10  13   2     3894.09     3678.74    136.69 o 
  -9  13   2      114.93       38.63     61.00 o 
  -8  13   2     9576.91     9908.08    315.37 o 
  -7  13   2    17238.49    16608.37    227.72 o 
  -6  13   2     7919.86     8027.87    207.69 o 
  -5  13   2      767.84      704.79     41.85 o 
  -4  13   2     5449.39     5250.56     87.64 o 
  -3  13   2     6465.74     6484.16    103.09 o 
  -2  13   2      777.21      792.46     44.13 o 
  -1  13   2    20214.69    19708.17    356.56 o 
   0  13   2    42727.46    42777.46    601.92 o 
   1  13   2    10967.82    11057.13    174.13 o 
   2  13   2     1879.45     1982.00     62.51 o 
   3  13   2    20237.41    20205.42    372.50 o 
   4  13   2    19945.05    19244.89    301.68 o 
   5  13   2     2207.12     2113.82     79.05 o 
   6  13   2     5176.75     5125.05    127.45 o 
   7  13   2     6407.81     6718.24    150.59 o 
   8  13   2     1696.36     1668.87     81.82 o 
   9  13   2      160.37       94.16     63.78 o 
  10  13   2     5012.35     4990.76    196.77 o 
 -10  14   2     1490.39     1517.87    267.69 o 
  -9  14   2     5582.61     5829.70    367.40 o 
  -8  14   2     5027.47     5401.07    272.02 o 
  -7  14   2       49.01        0.48     60.39 o 
  -6  14   2     5696.81     5651.32    164.96 o 
  -5  14   2     2610.73     2782.52    118.68 o 
  -4  14   2      343.81      360.74     28.64 o 
  -3  14   2      135.04      121.47     26.58 o 
  -2  14   2    10165.39     9872.95    197.55 o 
  -1  14   2     9643.84     9758.14    228.67 o 
   0  14   2     1314.08     1507.13     60.12 o 
   1  14   2    12376.20    12303.10    192.05 o 
   2  14   2    19332.95    19379.04    296.13 o 
   3  14   2    11515.49    11510.76    247.60 o 
   4  14   2      854.76      844.37     48.67 o 
   5  14   2     5966.47     5855.92    125.36 o 
   6  14   2     1135.05     1041.82     60.47 o 
   7  14   2       18.66       37.35     49.16 o 
   8  14   2     1726.09     1838.49     89.61 o 
   9  14   2     3059.78     3204.45    159.33 o 
 -10  15   2       80.65       27.63     83.40 o 
  -9  15   2      305.15      359.02     84.02 o 
  -8  15   2        2.68       43.52     73.52 o 
  -7  15   2      829.41      843.43     82.98 o 
  -6  15   2       38.39       46.28     62.15 o 
  -5  15   2      169.12       93.44     53.33 o 
  -4  15   2       48.69        2.66     26.07 o 
  -3  15   2      522.14      495.57     42.56 o 
  -2  15   2      236.47      197.22     44.43 o 
  -1  15   2      876.93      865.30     50.51 o 
   0  15   2      470.01      384.11     41.63 o 
   1  15   2      371.57      343.25     38.89 o 
   2  15   2      440.93      519.67     55.05 o 
   3  15   2       66.85      145.51     57.09 o 
   4  15   2      904.86      956.77     48.03 o 
   5  15   2       12.91      -29.78     37.89 o 
   6  15   2      527.25      486.65     51.80 o 
   7  15   2       33.42        5.68     69.37 o 
   8  15   2      232.07      202.32     84.53 o 
   9  15   2      159.95      186.26     86.93 o 
  -9  16   2      982.93      958.35    102.74 o 
  -8  16   2       25.98      -72.26     74.48 o 
  -7  16   2     1883.30     1784.58    106.76 o 
  -6  16   2     1585.14     1401.44     89.04 o 
  -5  16   2     3470.75     3214.97    177.74 o 
  -4  16   2      506.21      517.19    117.05 o 
  -3  16   2     1205.20     1270.41     58.23 o 
  -2  16   2     5192.42     5518.34    144.14 o 
  -1  16   2     7527.76     8015.85    174.72 o 
   0  16   2     2959.23     2767.48     90.72 o 
   1  16   2     2731.99     2633.57    203.75 o 
   2  16   2     5218.18     5411.65    154.61 o 
   3  16   2      285.90      281.20     59.88 o 
   4  16   2     2778.87     2899.33    122.76 o 
   5  16   2     3753.10     3862.00     99.11 o 
   6  16   2     4267.90     4051.95    155.08 o 
   7  16   2      286.59      295.57    128.97 o 
   8  16   2      236.40      146.83    115.96 o 
  -9  17   2        7.99       18.64     79.35 o 
  -8  17   2     3877.51     3804.45    400.99 o 
  -7  17   2     5381.81     5379.21    410.75 o 
  -6  17   2     1319.01     1282.99     92.96 o 
  -5  17   2     1058.36     1113.93     86.39 o 
  -4  17   2     5875.72     6081.37    187.49 o 
  -3  17   2     9065.19     8880.25    425.92 o 
  -2  17   2      513.66      507.34     49.95 o 
  -1  17   2     5368.62     5291.53    132.52 o 
   0  17   2    12424.27    13699.08    268.10 o 
   1  17   2     5259.66     5954.25    140.11 o 
   2  17   2     1418.25     1593.60     90.95 o 
   3  17   2    12048.70    12426.14    512.62 o 
   4  17   2    10153.31    10052.86    242.53 o 
   5  17   2      998.44      967.16     98.62 o 
   6  17   2     1365.41     1407.97     99.45 o 
   7  17   2     4273.05     4646.37    428.09 o 
   8  17   2     2390.44     2059.16    184.24 o 
  -8  18   2     2068.52     2397.52    136.44 o 
  -7  18   2       69.01      100.49     80.20 o 
  -6  18   2     5777.83     6062.65    189.16 o 
  -5  18   2     8458.51     8667.07    322.96 o 
  -4  18   2      736.85      719.95     76.45 o 
  -3  18   2     1055.49     1177.81     81.80 o 
  -2  18   2    11250.82    11956.50    242.75 o 
  -1  18   2     6266.43     6338.80    151.73 o 
   0  18   2     1147.77     1163.35     63.48 o 
   1  18   2     3834.93     3756.32    166.90 o 
   2  18   2     5540.81     5644.39    259.02 o 
   3  18   2     3911.61     4003.00    179.90 o 
   4  18   2     1108.83     1166.28     91.01 o 
   5  18   2     6702.10     6703.26    197.48 o 
   6  18   2     4440.72     4499.96    202.66 o 
   7  18   2      525.69      571.31    136.55 o 
  -7  19   2      708.86      532.06     88.19 o 
  -6  19   2      396.98      302.37     80.07 o 
  -5  19   2      532.39      412.69     78.98 o 
  -4  19   2     2444.03     2630.90    129.58 o 
  -3  19   2     3153.49     3234.43    130.11 o 
  -2  19   2      227.80      216.75     78.03 o 
  -1  19   2      139.46      121.38     49.05 o 
   0  19   2      331.54      283.95     78.03 o 
   1  19   2       66.44       86.70     73.70 o 
   2  19   2       83.40       63.11     64.00 o 
   3  19   2      356.09      379.96     72.35 o 
   4  19   2      901.63      924.01     89.03 o 
   5  19   2      332.49      433.00     84.36 o 
   6  19   2      531.09      652.84     93.64 o 
  -6  20   2       37.94       50.03     82.20 o 
  -5  20   2      184.36      343.63     83.69 o 
  -4  20   2        7.34        4.81     66.94 o 
  -3  20   2      598.37      610.21     76.59 o 
  -2  20   2      402.97      357.64     84.53 o 
  -1  20   2      519.12      587.40     86.70 o 
   0  20   2      117.29       97.54     73.70 o 
   1  20   2      389.42      387.99     88.87 o 
   2  20   2      321.97      370.83     74.41 o 
   3  20   2      156.28      116.56     69.20 o 
   4  20   2       87.27       85.38     79.11 o 
   5  20   2      274.36      330.91     87.47 o 
   6  20   2      340.39      489.05     96.79 o 
  -5  21   2       29.12      102.02     72.50 o 
  -4  21   2     3051.13     3520.56    155.59 o 
  -3  21   2     2569.89     2564.63    130.17 o 
  -2  21   2       12.14      -32.51     80.20 o 
   0  21   2     4014.35     4146.48    184.24 o 
   1  21   2     2427.69     2712.13    239.51 o 
   2  21   2      122.32       67.61     73.92 o 
   3  21   2     1900.93     2002.96    128.97 o 
   4  21   2     2053.24     2146.50    123.13 o 
   5  21   2     1128.91     1225.74    104.96 o 
  -4  22   2      584.45      655.12     91.41 o 
  -3  22   2     1409.21     1356.29    101.72 o 
  -2  22   2     5183.17     5843.65    316.46 o 
   1  22   2     2115.95     1989.38    117.53 o 
   2  22   2     3896.72     4342.23    169.07 o 
   3  22   2     1468.60     1566.21    120.30 o 
  -2  23   2      240.69      461.68    151.73 o 
   1  23   2      634.56      693.61    158.23 o 
 -13   1   3      328.70      239.20     54.69 o 
 -12   1   3     5669.17     5532.78    149.28 o 
 -11   1   3     7760.23     7964.47    151.64 o 
 -10   1   3       53.27       -0.81     36.89 o 
  -9   1   3     9072.41     9282.53    277.22 o 
  -8   1   3    23309.12    22595.85    313.45 o 
  -7   1   3     8198.77     8585.55    141.09 o 
  -6   1   3     2208.97     2206.75     56.99 o 
  -5   1   3    11101.78    11139.55    143.03 o 
  -4   1   3     9604.17     9997.86    101.69 o 
  -3   1   3       71.81       81.67     14.23 o 
  -2   1   3     5736.07     5858.28     55.27 o 
  -1   1   3    48242.12    50004.49    402.17 o 
   0   1   3    73556.87    75539.99    582.76 o 
   1   1   3     1116.44     1154.42     18.98 o 
   2   1   3    15507.23    15402.12    140.96 o 
   3   1   3    57758.01    59085.25    513.32 o 
   4   1   3     8145.63     8612.44    100.94 o 
   5   1   3     4270.72     3966.08     70.40 o 
   6   1   3     8315.81     8463.71    134.95 o 
   7   1   3     1604.07     1582.57     59.36 o 
   8   1   3      364.78      320.62     43.07 o 
   9   1   3     6704.83     6623.26    130.40 o 
  10   1   3     7428.20     7471.94    146.28 o 
  11   1   3     1161.75     1158.12     65.05 o 
  12   1   3       12.62       -0.22     53.32 o 
 -13   2   3     9504.96     9333.43    205.55 o 
 -12   2   3     1994.29     2127.83    103.87 o 
 -11   2   3     2230.61     2223.16     78.16 o 
 -10   2   3     6528.23     6798.68    132.75 o 
  -9   2   3    13682.66    13921.55    224.32 o 
  -8   2   3      313.34      293.44     47.87 o 
  -7   2   3    54046.27    54065.50    684.01 o 
  -6   2   3    39156.86    38317.27    576.38 o 
  -5   2   3     1855.92     2096.22     49.88 o 
  -4   2   3     1140.38     1312.48     42.67 o 
  -3   2   3    60970.14    62092.30    537.95 o 
  -2   2   3   112356.31   116233.71    935.54 o 
  -1   2   3     3125.98     3266.87     30.82 o 
   0   2   3    14530.71    15933.53    150.20 o 
   1   2   3    18904.67    19049.14    159.62 o 
   2   2   3    59551.77    61306.78    529.64 o 
   3   2   3     7932.11     7957.30     82.06 o 
   4   2   3    74709.44    75501.45    822.61 o 
   5   2   3    30260.63    28938.98    368.23 o 
   6   2   3      266.40      238.00     29.33 o 
   7   2   3     5705.57     5755.39    110.06 o 
   8   2   3    19437.16    19788.33    283.21 o 
   9   2   3     5012.93     4933.85    109.44 o 
  10   2   3      626.22      740.21     53.92 o 
  11   2   3     3387.00     3288.46    104.02 o 
  12   2   3     4454.86     4586.72    153.59 o 
 -13   3   3     1535.37     1421.37     71.93 o 
 -12   3   3     4864.55     5128.06    123.50 o 
 -11   3   3     3650.02     3350.80     95.27 o 
 -10   3   3     1017.22      982.41     51.43 o 
  -9   3   3     6345.41     6481.53    136.40 o 
  -8   3   3    32019.16    31881.52    425.05 o 
  -7   3   3    13682.64    13630.81    199.96 o 
  -6   3   3      182.52      231.57     31.83 o 
  -5   3   3     7101.15     6814.41     96.37 o 
  -4   3   3    38039.99    39224.62    347.58 o 
  -3   3   3      157.37      158.94     14.19 o 
  -2   3   3    47551.54    48358.36    416.62 o 
  -1   3   3    80568.66    83093.34    662.19 o 
   0   3   3    27418.11    27854.37    257.02 o 
   1   3   3       22.06       45.38      8.21 o 
   2   3   3    27535.81    27635.53    244.46 o 
   3   3   3    79124.16    81912.30    706.66 o 
   4   3   3    17630.04    17834.55    209.04 o 
   5   3   3     4896.59     4876.74    124.18 o 
   6   3   3     6774.06     6536.46     96.22 o 
   7   3   3     3205.81     3105.13     77.39 o 
   8   3   3      175.52      173.95     39.88 o 
   9   3   3     7703.35     7631.43    141.33 o 
  10   3   3    13805.23    14153.06    226.28 o 
  11   3   3     1387.55     1307.26     90.03 o 
  12   3   3      232.28      239.06     72.87 o 
 -13   4   3      470.77      372.67     58.13 o 
 -12   4   3        2.18      -44.51     44.51 o 
 -11   4   3      560.08      511.72     48.48 o 
 -10   4   3      597.06      456.06     44.43 o 
  -9   4   3      620.66      471.14     46.54 o 
  -8   4   3      683.89      708.64     43.03 o 
  -7   4   3     1975.35     2069.51     84.47 o 
  -6   4   3     2699.90     3010.75     61.09 o 
  -5   4   3    13410.72    14412.80    176.58 o 
  -4   4   3      157.25       95.47     21.16 o 
  -3   4   3    13022.82    13173.56    124.38 o 
  -2   4   3    24198.46    25091.78    236.37 o 
  -1   4   3     8649.72     8843.63     87.39 o 
   0   4   3     6665.40     6670.30     73.68 o 
   1   4   3     4439.03     4367.04     43.61 o 
   2   4   3      177.03      191.74      9.86 o 
   3   4   3     1026.18     1174.54     25.91 o 
   4   4   3       66.47       73.75     21.89 o 
   5   4   3      723.30      726.03     39.89 o 
   6   4   3     1176.82     1147.93     38.01 o 
   7   4   3      125.56       94.72     32.22 o 
   8   4   3     2262.96     2206.57     70.29 o 
   9   4   3      745.57      778.78     50.33 o 
  10   4   3     1210.93     1279.39     70.55 o 
  11   4   3     1376.59     1439.11     94.70 o 
 -13   5   3      230.75      239.50     80.27 o 
 -12   5   3     1162.20     1198.86     80.40 o 
 -11   5   3     2267.17     2351.98     79.63 o 
 -10   5   3      777.30      735.84     60.07 o 
  -9   5   3     1553.41     1456.94     64.52 o 
  -8   5   3     4204.51     4132.78     91.41 o 
  -7   5   3      474.18      446.33     59.22 o 
  -6   5   3       90.68      109.61     22.97 o 
  -5   5   3     2623.40     2389.67     66.65 o 
  -4   5   3    13330.43    13642.08    163.47 o 
  -3   5   3      819.82      790.05     22.66 o 
  -2   5   3    12266.53    13273.76    129.67 o 
  -1   5   3    13134.15    12919.11    146.16 o 
   0   5   3     3057.14     2874.15     39.23 o 
   1   5   3     1413.31     1483.02     23.46 o 
   2   5   3    12374.40    12418.20    124.28 o 
   3   5   3    13682.88    13882.89    150.44 o 
   4   5   3     1488.33     1716.93     36.71 o 
   5   5   3     1617.08     1579.57     37.88 o 
   6   5   3     4673.31     4418.80     96.45 o 
   7   5   3     1404.62     1364.63     44.06 o 
   8   5   3       46.15       32.79     34.89 o 
   9   5   3     2239.47     2192.38     80.40 o 
  10   5   3     2367.12     2288.85     81.87 o 
  11   5   3     1631.40     1685.79    135.77 o 
 -12   6   3      946.78      927.74     61.86 o 
 -11   6   3     1688.18     1588.83     69.62 o 
 -10   6   3     3316.59     3454.37     92.94 o 
  -9   6   3     3940.67     4108.11     97.92 o 
  -8   6   3        2.77      -26.13     26.13 o 
  -7   6   3    24446.49    23733.07    321.93 o 
  -6   6   3    28382.22    27969.79    324.67 o 
  -5   6   3      831.37      834.85     31.50 o 
  -4   6   3     4824.89     5807.10     81.62 o 
  -3   6   3   137376.22   143014.55   1304.85 o 
  -2   6   3   107637.53   109209.33   1066.92 o 
  -1   6   3       16.48       29.17     12.60 o 
   0   6   3    28034.89    28687.96    285.21 o 
   1   6   3    12542.64    12999.56    137.16 o 
   2   6   3     8634.40     8393.11     93.65 o 
   3   6   3    14813.89    14342.96    176.87 o 
   4   6   3    43250.54    42707.65    629.09 o 
   5   6   3    21314.41    21217.10    248.16 o 
   6   6   3     5547.33     5421.79     98.98 o 
   7   6   3     3082.55     3097.30     86.66 o 
   8   6   3    22602.67    22173.00    311.11 o 
   9   6   3    10826.51    10847.07    180.07 o 
  10   6   3        8.27       -0.27     93.56 o 
  11   6   3     2384.44     2280.98    119.67 o 
 -12   7   3     7415.47     7402.34    196.45 o 
 -11   7   3     3378.42     3372.08    104.32 o 
 -10   7   3      497.38      469.48     44.32 o 
  -9   7   3     1251.29     1288.01     76.19 o 
  -8   7   3     8951.32     8990.85    148.87 o 
  -7   7   3     8683.35     9117.37    129.25 o 
  -6   7   3       53.40       63.52     22.77 o 
  -5   7   3    26478.25    25676.23    295.95 o 
  -4   7   3    23625.77    22447.25    259.06 o 
  -3   7   3      670.84      711.16     28.27 o 
  -2   7   3    29553.46    31014.42    342.46 o 
  -1   7   3    85353.52    87578.30    850.93 o 
   0   7   3    15185.46    15214.76    157.32 o 
   1   7   3     2263.70     2353.27     35.24 o 
   2   7   3     7708.60     7246.17    108.56 o 
   3   7   3    16933.90    16558.82    255.88 o 
   4   7   3     6491.11     6321.93    113.25 o 
   5   7   3    11584.91    11469.02    264.79 o 
   6   7   3    20876.97    20331.54    242.34 o 
   7   7   3     6752.60     6773.17    141.72 o 
   8   7   3     2063.19     1969.92     63.73 o 
   9   7   3     8110.64     7916.28    184.34 o 
  10   7   3    13130.43    13209.28    316.15 o 
  11   7   3      584.00      585.96     82.60 o 
 -12   8   3      263.40      252.62     75.05 o 
 -11   8   3      343.25      347.03     66.64 o 
 -10   8   3     1038.82     1135.04     59.09 o 
  -9   8   3     1464.40     1278.23     56.71 o 
  -8   8   3      234.16      138.90     36.55 o 
  -7   8   3     6275.38     6198.16     98.73 o 
  -6   8   3     1488.20     1392.79     42.84 o 
  -5   8   3      301.59      304.52     22.84 o 
  -4   8   3      322.46      370.03     40.81 o 
  -3   8   3    19565.50    18962.45    242.20 o 
  -2   8   3    16806.33    17140.20    219.85 o 
  -1   8   3      176.30      188.71     14.09 o 
   0   8   3     3998.65     4137.71     64.57 o 
   1   8   3     4359.08     4354.66     54.91 o 
   2   8   3     2955.13     2848.72     41.93 o 
   3   8   3     3623.49     3610.07     80.53 o 
   4   8   3    12361.22    12687.57    209.78 o 
   5   8   3     3204.44     2839.98     76.02 o 
   6   8   3       18.31      -10.65     40.93 o 
   7   8   3     1729.35     1712.21     88.29 o 
   8   8   3     7867.91     7881.43    135.83 o 
   9   8   3     4622.70     4653.91    142.24 o 
  10   8   3        2.18       64.79     99.57 o 
  11   8   3      643.46      529.78     79.25 o 
 -12   9   3      140.52      115.95    138.70 o 
 -11   9   3       44.01      -65.23     65.23 o 
 -10   9   3      882.45      838.40     49.45 o 
  -9   9   3      496.24      464.54     40.93 o 
  -8   9   3     1173.71     1116.57     57.90 o 
  -7   9   3     2709.46     2638.60     90.96 o 
  -6   9   3     4369.53     4451.76     75.86 o 
  -5   9   3     1725.41     1862.71     45.36 o 
  -4   9   3     2531.57     2553.36     92.92 o 
  -3   9   3      242.81      213.01     35.35 o 
  -2   9   3     1174.47     1023.30     38.63 o 
  -1   9   3     4067.36     3971.25     63.22 o 
   0   9   3      433.39      383.79     20.86 o 
   1   9   3      417.09      429.64     17.45 o 
   2   9   3     2746.46     2644.50     41.18 o 
   3   9   3     1303.32     1309.56     53.00 o 
   4   9   3     1678.95     1454.19     60.22 o 
   5   9   3     4739.28     4461.90    107.95 o 
   6   9   3      256.40      287.55     40.36 o 
   7   9   3       13.00       -4.19     48.67 o 
   8   9   3      253.40      215.67     72.80 o 
   9   9   3      919.72     1012.48    102.75 o 
  10   9   3     1246.60     1152.95     97.54 o 
  11   9   3      572.06      563.14     86.29 o 
 -12  10   3      195.89       91.04     73.94 o 
 -11  10   3     1124.82     1338.54     91.39 o 
 -10  10   3     3085.19     3126.22    143.92 o 
  -9  10   3     3046.26     2963.66     80.29 o 
  -8  10   3       20.59       14.23     38.79 o 
  -7  10   3     5497.45     5643.36    104.60 o 
  -6  10   3    13921.45    13329.62    170.40 o 
  -5  10   3     8227.09     7975.48    120.10 o 
  -4  10   3       70.72      106.81     21.49 o 
  -3  10   3    25168.43    25069.40    317.88 o 
  -2  10   3    11658.29    11667.92    178.93 o 
  -1  10   3      696.39      745.97     29.43 o 
   0  10   3    13021.45    12800.92    168.19 o 
   1  10   3    14280.44    14213.09    164.22 o 
   2  10   3     5651.25     5934.01     77.72 o 
   3  10   3     8878.68     9425.01    328.14 o 
   4  10   3    18583.64    18150.41    286.00 o 
   5  10   3     8939.78     9045.61    168.61 o 
   6  10   3     4758.08     4654.87    190.28 o 
   7  10   3     2070.48     1897.17     72.51 o 
   8  10   3     9496.39     9348.41    203.65 o 
   9  10   3     3157.17     3133.35    174.42 o 
  10  10   3      113.95       72.53     72.79 o 
 -11  11   3     4147.02     4406.09    153.78 o 
 -10  11   3      222.09      178.02     66.45 o 
  -9  11   3     7079.32     7118.55    145.48 o 
  -8  11   3    22979.53    22785.09    317.62 o 
  -7  11   3     8963.51     9126.70    193.27 o 
  -6  11   3     1039.53     1077.05     41.67 o 
  -5  11   3    12787.95    12981.13    180.49 o 
  -4  11   3    14949.89    15133.90    203.64 o 
  -3  11   3      109.17       90.67     21.80 o 
  -2  11   3    13318.88    13424.27    249.77 o 
  -1  11   3    44279.03    44239.64    757.90 o 
   0  11   3    21959.62    22388.98    507.27 o 
   1  11   3      137.55      168.30     19.49 o 
   2  11   3    16236.43    15873.72    183.75 o 
   3  11   3    25611.43    24887.21    374.45 o 
   4  11   3    10130.54     9924.39    255.10 o 
   5  11   3     2977.36     2976.89     88.41 o 
   6  11   3    11499.10    11458.32    283.36 o 
   7  11   3     3428.97     3620.68    110.72 o 
   8  11   3       52.48       41.26     48.01 o 
   9  11   3     5884.86     5924.29    139.10 o 
  10  11   3     9076.72     9205.48    222.39 o 
 -11  12   3     1272.15     1271.67    112.24 o 
 -10  12   3     3135.78     3070.30    148.41 o 
  -9  12   3     3923.04     4024.84    197.14 o 
  -8  12   3      116.84      154.69     33.35 o 
  -7  12   3     8997.00     9514.36    571.14 o 
  -6  12   3     8209.23     8141.06    192.93 o 
  -5  12   3      263.91      216.13     27.08 o 
  -4  12   3      210.67      186.86     27.23 o 
  -3  12   3     5635.49     5715.19    109.27 o 
  -2  12   3    12263.42    11881.69    226.77 o 
  -1  12   3       41.09       16.70     45.52 o 
   0  12   3     8867.24     8824.51    125.79 o 
   1  12   3    11125.67    10726.66    146.26 o 
   2  12   3    13112.64    13271.60    157.79 o 
   3  12   3      226.46      277.97     39.19 o 
   4  12   3    12830.86    12633.46    214.02 o 
   5  12   3     3040.17     3065.66     97.25 o 
   6  12   3      295.41      293.95     67.24 o 
   7  12   3     1095.67     1122.21     67.59 o 
   8  12   3     2680.85     2763.74    104.04 o 
   9  12   3     1696.18     1526.39     88.42 o 
  10  12   3      193.27      162.58     66.31 o 
 -11  13   3       57.86       94.61     74.58 o 
 -10  13   3       83.89       16.31     64.49 o 
  -9  13   3        2.41       -8.47     68.00 o 
  -8  13   3       62.88       36.62    108.38 o 
  -7  13   3        1.77      -25.18     35.57 o 
  -6  13   3      220.46      234.35     67.76 o 
  -5  13   3        2.22       43.34     25.96 o 
  -4  13   3      195.22      130.37     39.42 o 
  -3  13   3      257.26      261.12     34.47 o 
  -2  13   3       46.26      -24.93     30.65 o 
  -1  13   3      424.47      433.67     38.22 o 
   0  13   3       29.45       14.56     62.86 o 
   1  13   3       31.90       28.76     21.63 o 
   2  13   3      209.99      176.89     21.21 o 
   3  13   3      889.12      877.33     46.61 o 
   4  13   3      129.49       85.46     50.80 o 
   5  13   3      515.10      538.25     50.29 o 
   6  13   3      116.49       67.25     44.31 o 
   7  13   3       67.42       32.88     50.81 o 
   8  13   3      269.57      346.63     76.59 o 
   9  13   3       20.13      -64.06     64.06 o 
 -10  14   3     2054.03     1996.56    148.48 o 
  -9  14   3     1045.35     1111.93     96.82 o 
  -8  14   3      254.32      245.31     71.88 o 
  -7  14   3     4640.66     4602.41    193.99 o 
  -6  14   3     8527.19     8136.67    210.45 o 
  -5  14   3     1846.11     1657.85     68.83 o 
  -4  14   3     2701.42     2764.66     77.33 o 
  -3  14   3     3341.24     3309.19     81.43 o 
  -2  14   3     6964.31     6656.82    236.26 o 
  -1  14   3     2769.35     2709.52     82.59 o 
   0  14   3      179.64      154.12     34.83 o 
   1  14   3     4398.66     4441.95    108.80 o 
   2  14   3     1465.71     1459.22     51.57 o 
   3  14   3     3040.28     3271.19     88.44 o 
   4  14   3     8938.47     9098.70    168.53 o 
   5  14   3     5253.69     5186.74    121.38 o 
   6  14   3      753.77      739.70     58.15 o 
   7  14   3      928.53      776.37     62.68 o 
   8  14   3     1289.34     1363.09     82.29 o 
   9  14   3      447.87      454.29    113.80 o 
 -10  15   3      241.97      266.77     90.26 o 
  -9  15   3     5084.87     4954.44    222.17 o 
  -8  15   3    11564.12    11433.04    283.07 o 
  -7  15   3     2064.27     1978.67    175.57 o 
  -6  15   3      724.20      620.00     88.87 o 
  -5  15   3    13512.69    13296.91    291.54 o 
  -4  15   3    10346.05     9885.04    253.15 o 
  -3  15   3       80.95      200.91     57.06 o 
  -2  15   3     2532.15     2516.74     85.05 o 
  -1  15   3    16802.21    16864.29    314.19 o 
   0  15   3    17834.12    18446.42    340.09 o 
   1  15   3       11.19       28.68     30.84 o 
   2  15   3    10296.30    11040.04    420.50 o 
   3  15   3    18379.28    17956.40    455.18 o 
   4  15   3     3338.37     3313.38     91.93 o 
   5  15   3     4621.97     4801.52    117.96 o 
   6  15   3    10670.63    10753.60    353.66 o 
   7  15   3     3170.66     3018.08    106.08 o 
   8  15   3       17.32      103.39     79.42 o 
   9  15   3     2185.61     2282.22    137.44 o 
  -9  16   3     3121.44     3338.41    159.99 o 
  -8  16   3        3.11       75.86     75.75 o 
  -7  16   3     6313.67     6220.47    188.39 o 
  -6  16   3     7097.33     7378.25    202.45 o 
  -5  16   3     1178.53     1216.85     83.82 o 
  -4  16   3       56.45      110.54     84.53 o 
  -3  16   3     8927.39     8716.16    168.47 o 
  -2  16   3    13692.62    13777.03    268.95 o 
  -1  16   3       71.88      148.56     39.50 o 
   0  16   3     2957.10     2875.97     91.58 o 
   1  16   3     7032.16     6762.73    282.86 o 
   2  16   3     7070.89     7386.25    185.65 o 
   3  16   3      218.78      185.57     59.25 o 
   4  16   3     8771.11     8909.98    179.15 o 
   5  16   3     5543.10     5695.26    133.07 o 
   6  16   3      219.45      251.72    127.88 o 
   7  16   3     1380.41     1189.68    105.13 o 
   8  16   3     3410.50     3596.69    174.49 o 
  -9  17   3       15.53       60.18     89.95 o 
  -8  17   3      154.95       -6.37     72.50 o 
  -7  17   3      222.96      120.77     71.22 o 
  -6  17   3       27.93      -47.69     62.42 o 
  -5  17   3     1626.85     1597.86     96.87 o 
  -4  17   3     1721.41     1726.06    161.48 o 
  -3  17   3     1877.52     1857.80     71.14 o 
  -2  17   3       57.62       87.78     42.91 o 
  -1  17   3     2531.27     2307.69    101.87 o 
   0  17   3       24.78       -9.14     37.99 o 
   1  17   3      698.87      520.21     75.86 o 
   2  17   3       20.00       23.56     51.54 o 
   3  17   3      516.66      566.60    112.71 o 
   4  17   3      180.26      186.75     66.97 o 
   5  17   3      185.28      192.34     68.72 o 
   6  17   3      169.37      150.80     74.16 o 
   7  17   3      727.55      555.10     91.80 o 
   8  17   3      199.44      169.57    109.46 o 
  -8  18   3      496.17      275.06    150.64 o 
  -7  18   3     1183.41     1195.83    103.37 o 
  -6  18   3      676.08      658.01    114.88 o 
  -5  18   3       10.77        1.39     60.94 o 
  -4  18   3     1295.14     1232.41    123.55 o 
  -3  18   3      914.25      880.97    130.05 o 
  -2  18   3     1097.66     1137.02     65.13 o 
  -1  18   3      804.07      840.76     58.52 o 
   0  18   3       24.78      -24.38     42.59 o 
   1  18   3     1109.61     1042.58     97.54 o 
   2  18   3      567.53      550.07    117.05 o 
   3  18   3      726.42      840.51     77.06 o 
   4  18   3     2750.08     2760.86    144.14 o 
   5  18   3     2538.40     2577.26    129.11 o 
   6  18   3       68.27       92.10     79.68 o 
   7  18   3      616.85      705.14    100.42 o 
  -7  19   3     1524.24     1322.59    104.96 o 
  -6  19   3      149.43       82.41     75.37 o 
  -5  19   3     5895.72     6043.93    185.69 o 
  -4  19   3     5707.44     5527.25    188.57 o 
  -3  19   3       57.39       49.23     61.30 o 
  -2  19   3      924.00      858.34     88.87 o 
  -1  19   3     6574.57     7031.87    165.51 o 
   0  19   3     5955.12     6064.74    221.09 o 
   1  19   3        3.15      -50.08     57.81 o 
   2  19   3     2232.58     2486.51    123.42 o 
   3  19   3     3464.18     3453.94    139.79 o 
   4  19   3      693.47      690.56     88.87 o 
   5  19   3      908.92      869.87     95.34 o 
   6  19   3     4436.34     4775.03    184.24 o 
  -7  20   3     2127.49     1870.57    147.39 o 
  -6  20   3     5620.52     5651.25    195.82 o 
  -5  20   3     1511.57     1528.95    104.67 o 
  -4  20   3     1218.66     1202.21     94.99 o 
  -3  20   3     8023.86     8578.81    398.82 o 
  -2  20   3     7203.41     7753.24    264.44 o 
  -1  20   3        8.69      106.21     73.70 o 
   0  20   3     2482.65     2653.05    151.73 o 
   1  20   3     4412.60     4552.71    156.44 o 
   2  20   3     1068.48     1258.42     91.13 o 
   3  20   3      773.98      675.44     83.82 o 
   4  20   3     3223.46     3347.22    148.87 o 
   5  20   3     3409.21     3603.02    285.03 o 
  -5  21   3     2000.58     2446.36    205.91 o 
  -4  21   3     2804.73     2762.73    149.56 o 
  -3  21   3      915.45     1023.85     90.48 o 
   0  21   3      177.63      110.54     88.87 o 
   1  21   3      279.90      277.20     73.92 o 
   2  21   3      247.85      331.48    132.22 o 
   3  21   3      682.56      539.47     87.32 o 
   4  21   3       12.12      119.34     80.20 o 
  -4  22   3      119.23       35.96     74.58 o 
  -3  22   3      106.65      199.41    145.22 o 
   1  22   3      385.69      471.34    150.64 o 
   2  22   3       10.18       21.25     75.98 o 
   3  22   3       66.63       45.56     79.68 o 
 -13   0   4     1480.27     1549.84    107.85 o 
 -12   0   4     1450.89     1318.01    125.72 o 
 -11   0   4     2950.82     2921.01    124.63 o 
 -10   0   4     6861.29     6834.72    188.46 o 
  -9   0   4      499.04      456.59     62.04 o 
  -8   0   4    33235.81    32788.54    617.22 o 
  -7   0   4    67524.62    68785.70   1216.19 o 
  -6   0   4     8306.19     8219.25    299.12 o 
  -5   0   4     1094.11      974.37     60.14 o 
  -4   0   4    18901.57    18766.29    257.48 o 
  -3   0   4    39761.68    41100.02    614.31 o 
  -2   0   4    13814.28    14790.31    155.29 o 
  -1   0   4    74015.78    74662.09   1042.53 o 
   0   0   4    18628.69    19334.80    216.25 o 
   1   0   4    18099.14    18471.41    209.90 o 
   2   0   4    12888.70    13542.13    179.17 o 
   3   0   4   146683.06   152393.47   1844.87 o 
   4   0   4   105152.73   107558.33   1534.39 o 
   5   0   4     4773.47     4645.93    123.04 o 
   6   0   4     1510.81     1554.03    118.13 o 
   7   0   4    23939.00    25125.69    484.51 o 
   8   0   4     7222.19     7055.50    303.45 o 
   9   0   4     1943.95     1839.50    103.34 o 
  10   0   4     5101.73     5027.15    299.12 o 
  11   0   4     4645.34     5008.83    179.98 o 
 -13   1   4     2457.02     2572.67     93.35 o 
 -12   1   4     2929.07     3040.66    103.24 o 
 -11   1   4      585.56      525.72     77.30 o 
 -10   1   4     5411.33     5458.80    230.89 o 
  -9   1   4    15858.21    16078.03    240.79 o 
  -8   1   4    14759.33    14832.96    246.67 o 
  -7   1   4      364.77      287.28     32.52 o 
  -6   1   4    17040.93    17257.27    393.01 o 
  -5   1   4    10287.78     9873.59    149.31 o 
  -4   1   4    19696.09    20601.63    190.85 o 
  -3   1   4     1733.45     1717.69     29.96 o 
  -2   1   4    49539.04    51794.87    380.30 o 
  -1   1   4    28317.98    29260.96    241.73 o 
   0   1   4    20087.59    21328.26    161.07 o 
   1   1   4    33130.96    33803.48    294.79 o 
   2   1   4    57240.77    58073.52    503.29 o 
   3   1   4    19845.64    20229.38    189.64 o 
   4   1   4     2881.92     2883.60     63.15 o 
   5   1   4    16852.48    17367.72    238.83 o 
   6   1   4     4791.64     4595.69     90.97 o 
   7   1   4      943.46      927.21     45.33 o 
   8   1   4     4014.65     3902.49     94.18 o 
   9   1   4    14702.14    14531.98    246.84 o 
  10   1   4     1637.25     1567.88     72.13 o 
  11   1   4      230.13       98.19     52.79 o 
 -13   2   4        5.36      -12.19     49.20 o 
 -12   2   4      221.77      264.30     46.75 o 
 -11   2   4      149.15      106.60     41.78 o 
 -10   2   4       12.50      -36.04     36.04 o 
  -9   2   4      299.39      188.81     61.95 o 
  -8   2   4     1934.50     1927.41     66.26 o 
  -7   2   4      251.00      141.38     76.96 o 
  -6   2   4     1669.08     1582.20     52.40 o 
  -5   2   4     5406.25     5403.74     94.57 o 
  -4   2   4     2154.94     2322.58     58.58 o 
  -3   2   4     2822.98     2930.95     36.59 o 
  -2   2   4      706.29      743.24     18.08 o 
  -1   2   4     4635.80     4654.65     45.41 o 
   0   2   4     1375.37     1473.90     20.49 o 
   1   2   4      347.25      363.51     14.09 o 
   2   2   4     7857.96     7942.79     79.53 o 
   3   2   4       56.23       82.60     13.43 o 
   4   2   4      424.12      473.68     27.63 o 
   5   2   4     1959.34     2132.30     48.85 o 
   6   2   4      832.59      830.97     38.80 o 
   7   2   4       21.55       20.20     30.68 o 
   8   2   4      319.26      265.15     40.12 o 
   9   2   4       91.11       64.72     44.83 o 
  10   2   4     1161.41     1190.92     62.26 o 
  11   2   4      772.32      656.57     60.84 o 
 -13   3   4     1596.25     1568.10     75.74 o 
 -12   3   4     3773.66     3814.02    104.36 o 
 -11   3   4     2290.68     2081.34     77.43 o 
 -10   3   4      522.06      536.13     45.81 o 
  -9   3   4     7950.21     7650.97    139.60 o 
  -8   3   4     6971.51     6993.01    127.58 o 
  -7   3   4      254.71      255.44     40.05 o 
  -6   3   4     7454.72     7477.67    124.26 o 
  -5   3   4     5667.72     5335.95     80.82 o 
  -4   3   4     1025.52     1163.29     30.85 o 
  -3   3   4      589.03      563.27     16.31 o 
  -2   3   4    17548.67    17665.11    141.38 o 
  -1   3   4    20302.16    20284.20    168.13 o 
   0   3   4      772.58      768.09     20.86 o 
   1   3   4     7954.47     8077.48     94.35 o 
   2   3   4     7038.00     7077.44     68.42 o 
   3   3   4     6132.51     6510.18     80.53 o 
   4   3   4     2739.43     2758.08     49.61 o 
   5   3   4    16335.06    16194.82    196.66 o 
   6   3   4     3856.55     3691.39     68.11 o 
   7   3   4       65.33       52.04     30.44 o 
   8   3   4     4685.83     4557.43    102.19 o 
   9   3   4     8740.37     8687.05    156.47 o 
  10   3   4     1265.03     1117.00     61.80 o 
  11   3   4      117.53      153.79     72.79 o 
 -13   4   4     1440.60     1396.96     81.34 o 
 -12   4   4     1029.08      960.59     62.17 o 
 -11   4   4     4781.06     4929.41    113.87 o 
 -10   4   4    11632.59    12079.92    197.35 o 
  -9   4   4      669.94      655.15     54.12 o 
  -8   4   4    25880.26    26085.37    356.25 o 
  -7   4   4    33335.88    33288.83    437.92 o 
  -6   4   4     3154.59     3461.27     76.50 o 
  -5   4   4      192.44      213.99     22.30 o 
  -4   4   4    34183.05    34751.92    394.17 o 
  -3   4   4    77337.26    80439.50    652.02 o 
  -2   4   4       50.86       93.64     10.08 o 
  -1   4   4     9082.37     9273.95     82.03 o 
   0   4   4    20751.39    21204.42    186.35 o 
   1   4   4     9954.17     9762.48     87.30 o 
   2   4   4      202.49      156.42     12.56 o 
   3   4   4    51023.70    49914.52    503.52 o 
   4   4   4    31455.28    31019.48    350.41 o 
   5   4   4     3291.23     3395.31     61.44 o 
   6   4   4     1115.30     1095.08     39.50 o 
   7   4   4    21666.21    21494.65    298.35 o 
   8   4   4     8982.81     8656.77    186.99 o 
   9   4   4      112.35      176.99     45.36 o 
  10   4   4     4105.02     3982.98    104.85 o 
  11   4   4     3899.37     3921.89    193.43 o 
 -13   5   4     5442.94     5673.59    154.84 o 
 -12   5   4     4405.93     4501.99    117.63 o 
 -11   5   4      117.44       67.52     41.57 o 
 -10   5   4     5898.38     5664.51    119.58 o 
  -9   5   4     8858.09     9020.53    166.02 o 
  -8   5   4     4701.40     4901.10    163.56 o 
  -7   5   4       16.50       14.20     29.71 o 
  -6   5   4    25283.63    25759.69    382.86 o 
  -5   5   4    20792.69    20048.81    236.40 o 
  -4   5   4     9334.41     9942.19    116.62 o 
  -3   5   4    19297.09    20618.10    215.89 o 
  -2   5   4    91821.93    93215.11    787.82 o 
  -1   5   4    24554.91    24470.61    227.85 o 
   0   5   4      106.21      104.25     11.52 o 
   1   5   4     8158.54     7927.94     78.13 o 
   2   5   4    44837.70    44289.42    443.19 o 
   3   5   4     8142.64     7996.72     87.84 o 
   4   5   4    10464.24    10617.99    132.72 o 
   5   5   4    15823.55    16216.83    195.87 o 
   6   5   4     5478.97     5368.17     84.29 o 
   7   5   4     2247.59     2249.24     67.44 o 
   8   5   4     4796.58     4906.68    106.54 o 
   9   5   4    19943.39    19471.22    424.13 o 
  10   5   4     2700.68     2609.67    159.92 o 
  11   5   4      504.19      345.75     76.86 o 
 -13   6   4      255.53      172.82     75.44 o 
 -12   6   4     1427.12     1317.98     67.59 o 
 -11   6   4      884.27      853.80     55.90 o 
 -10   6   4      190.11      109.28     39.41 o 
  -9   6   4      820.19      824.69     73.50 o 
  -8   6   4     1136.04     1061.08     63.95 o 
  -7   6   4     2029.53     2022.06     64.71 o 
  -6   6   4      206.02      267.91     26.24 o 
  -5   6   4     2548.74     2419.83     51.72 o 
  -4   6   4     4307.23     4394.05     67.74 o 
  -3   6   4    22349.16    21978.95    211.89 o 
  -2   6   4      346.29      407.99     18.99 o 
  -1   6   4     8146.17     8153.61     84.44 o 
   0   6   4     6875.96     7287.65     83.52 o 
   1   6   4     1888.85     1688.73     30.66 o 
   2   6   4     4373.48     4313.07     70.44 o 
   3   6   4     3071.57     3039.43     44.92 o 
   4   6   4     2322.55     2380.72     40.57 o 
   5   6   4      932.02      887.32     29.22 o 
   6   6   4       19.00      -24.81     24.81 o 
   7   6   4     2271.39     2282.66     66.26 o 
   8   6   4     3730.95     3738.83    133.95 o 
   9   6   4       15.79       28.86     39.05 o 
  10   6   4     1236.52     1134.98     86.09 o 
  11   6   4      463.09      291.04     77.28 o 
 -12   7   4     1008.23      907.92     84.54 o 
 -11   7   4       39.49      -10.43     45.79 o 
 -10   7   4     1790.38     1764.21     71.37 o 
  -9   7   4     1601.05     1479.94     70.22 o 
  -8   7   4     1400.92     1284.95     86.94 o 
  -7   7   4      269.74      217.98     37.02 o 
  -6   7   4      908.23      846.75     40.46 o 
  -5   7   4     6473.06     6277.90     93.50 o 
  -4   7   4      547.63      586.30     21.55 o 
  -3   7   4     1128.65      989.31     27.28 o 
  -2   7   4     6434.36     6320.93     69.68 o 
  -1   7   4     4514.14     4515.76     57.19 o 
   0   7   4      100.40      113.60     17.31 o 
   1   7   4     3130.59     2942.04     43.55 o 
   2   7   4     1870.84     1853.90     34.11 o 
   3   7   4     3989.43     4260.67    124.82 o 
   4   7   4      391.53      337.03     39.11 o 
   5   7   4      408.45      372.84     23.83 o 
   6   7   4      454.42      398.67     29.49 o 
   7   7   4        5.00       45.98     21.17 o 
   8   7   4     1443.86     1437.27     61.63 o 
   9   7   4     2284.43     2136.11    104.15 o 
  10   7   4      353.36      347.74     71.53 o 
  11   7   4        5.53      -72.49     98.32 o 
 -12   8   4     1805.56     1706.71    139.68 o 
 -11   8   4     4481.82     4243.21    107.52 o 
 -10   8   4     2490.72     2575.11     82.28 o 
  -9   8   4        2.25      -21.06     34.21 o 
  -8   8   4    15464.76    15332.62    230.96 o 
  -7   8   4    22177.59    22063.32    303.77 o 
  -6   8   4     3030.72     3084.93     75.38 o 
  -5   8   4     1394.44     1372.47     49.46 o 
  -4   8   4    23153.55    22651.31    237.01 o 
  -3   8   4    64058.61    63604.07    690.02 o 
  -2   8   4     4894.57     5264.36     70.63 o 
  -1   8   4    10334.69    10011.91    120.09 o 
   0   8   4    49836.63    50907.96    557.85 o 
   1   8   4     9749.24     9796.36    114.58 o 
   2   8   4      203.46      212.38     13.51 o 
   3   8   4    30102.92    28818.61    427.27 o 
   4   8   4    17719.54    17470.82    278.70 o 
   5   8   4     7207.45     7008.49    125.88 o 
   6   8   4       95.66      130.22     43.03 o 
   7   8   4    12287.23    12121.11    233.89 o 
   8   8   4     6957.17     6673.55    163.20 o 
   9   8   4       33.56       32.43     56.97 o 
  10   8   4     3980.23     3915.67    144.43 o 
  11   8   4     3450.26     3854.20    151.64 o 
 -12   9   4     3907.50     3927.47    171.17 o 
 -11   9   4      759.56      764.19     81.19 o 
 -10   9   4     3579.35     3715.49     95.31 o 
  -9   9   4    16614.56    16308.93    772.75 o 
  -8   9   4     9686.34     9858.91    167.46 o 
  -7   9   4      173.81      205.31     34.87 o 
  -6   9   4    13901.88    13862.31    176.06 o 
  -5   9   4    18151.14    17432.82    189.28 o 
  -4   9   4     5552.35     5773.32    115.65 o 
  -3   9   4     1256.76     1285.34     42.34 o 
  -2   9   4    54074.36    52918.70    901.21 o 
  -1   9   4    18510.14    18041.87    228.35 o 
   0   9   4      613.70      588.42     23.36 o 
   1   9   4     9150.28     8875.80    100.84 o 
   2   9   4    30427.77    29263.32    325.02 o 
   3   9   4    11246.57    11647.88    209.37 o 
   4   9   4     5545.75     5529.47    117.84 o 
   5   9   4    16925.84    16788.62    276.85 o 
   6   9   4     7409.30     7200.05    137.31 o 
   7   9   4      323.47      337.91     47.55 o 
   8   9   4     5833.69     5819.95    155.98 o 
   9   9   4    12239.46    12787.85    260.10 o 
  10   9   4     1927.62     1913.42    104.60 o 
 -12  10   4      594.91      496.69     82.08 o 
 -11  10   4     1611.71     1429.66    151.52 o 
 -10  10   4     4414.44     4459.18    105.80 o 
  -9  10   4     1201.64     1155.22     57.43 o 
  -8  10   4     7546.58     7568.17    137.61 o 
  -7  10   4     8062.67     7788.84    135.27 o 
  -6  10   4      300.99      404.36     31.53 o 
  -5  10   4      130.22      126.09     25.18 o 
  -4  10   4     8314.95     8006.93    119.99 o 
  -3  10   4    12083.29    12358.88    198.90 o 
  -2  10   4      275.38      303.03     33.72 o 
  -1  10   4     2088.20     1930.53     48.10 o 
   0  10   4     8312.91     8432.92    205.16 o 
   1  10   4     7326.17     7387.43     87.74 o 
   2  10   4      216.00      182.34     16.88 o 
   3  10   4    11186.65    10970.03    185.71 o 
   4  10   4     8968.92     8701.26    162.42 o 
   5  10   4      566.27      578.14     68.09 o 
   6  10   4     2025.40     2135.00     87.01 o 
   7  10   4     3921.32     3842.13    134.84 o 
   8  10   4     1791.73     1803.71     79.32 o 
   9  10   4       34.67       80.61     55.20 o 
  10  10   4      988.70     1141.93     94.50 o 
 -11  11   4      152.33       44.02     69.77 o 
 -10  11   4      432.92      439.00     68.05 o 
  -9  11   4       45.31       59.20     46.93 o 
  -8  11   4        0.85      -44.88     52.00 o 
  -7  11   4      144.96      152.50     40.02 o 
  -6  11   4     1586.55     1602.24     52.77 o 
  -5  11   4       30.95       37.81     27.43 o 
  -4  11   4       62.36       65.80     42.59 o 
  -3  11   4      424.32      424.37     33.42 o 
  -2  11   4     2325.89     2372.11     72.79 o 
  -1  11   4     1158.92     1104.11     90.63 o 
   0  11   4     1256.01     1226.96     43.69 o 
   1  11   4     2092.40     1986.07     41.39 o 
   2  11   4       38.50       -0.55     14.04 o 
   3  11   4      199.15      248.26     36.80 o 
   4  11   4      108.90      147.05     39.57 o 
   5  11   4      165.93      178.35     48.80 o 
   6  11   4       86.50      117.07     46.20 o 
   7  11   4       31.70       56.73     70.93 o 
   8  11   4      450.81      428.81     62.90 o 
   9  11   4      199.92      114.60     58.10 o 
  10  11   4      450.01      473.71     72.98 o 
 -11  12   4     1561.76     1481.77    109.52 o 
 -10  12   4     1018.34     1007.75     81.56 o 
  -9  12   4       13.24      -11.31     54.65 o 
  -8  12   4     6593.32     6553.57    159.00 o 
  -7  12   4     8119.50     7893.35    205.60 o 
  -6  12   4     1798.72     1712.63    175.30 o 
  -5  12   4       24.38      -28.00     31.14 o 
  -4  12   4    12834.66    13143.96    216.55 o 
  -3  12   4     9485.60     9142.18    268.83 o 
  -2  12   4      158.19      194.05     34.46 o 
  -1  12   4     4410.64     4298.48     80.55 o 
   0  12   4    14925.75    14989.68    227.61 o 
   1  12   4     2024.07     1978.64     47.36 o 
   2  12   4     3629.65     3589.46     56.50 o 
   3  12   4    11362.76    11004.75    216.56 o 
   4  12   4    13200.53    12806.63    330.25 o 
   5  12   4     3599.52     3475.26     99.52 o 
   6  12   4     1338.20     1284.53     67.27 o 
   7  12   4     4908.66     4955.66    132.82 o 
   8  12   4      864.03      905.98     74.71 o 
   9  12   4       12.53       38.73     67.23 o 
 -11  13   4      613.40      590.17     83.84 o 
 -10  13   4     4185.03     4213.93    144.59 o 
  -9  13   4    12885.83    13503.83    280.96 o 
  -8  13   4    10272.57    10393.39    273.11 o 
  -7  13   4       31.66        8.67     57.71 o 
  -6  13   4    15948.04    15670.02    257.91 o 
  -5  13   4    14692.78    15107.49    246.07 o 
  -4  13   4       76.72       51.16     30.49 o 
  -3  13   4     1873.44     1818.51     64.25 o 
  -2  13   4    19870.31    20003.86    364.77 o 
  -1  13   4    15626.02    15584.27    232.94 o 
   0  13   4       84.33       48.67     33.60 o 
   1  13   4    12099.11    12451.13    170.40 o 
   2  13   4    24545.54    23909.74    307.70 o 
   3  13   4    13308.56    13495.97    225.46 o 
   4  13   4     1543.69     1390.86    115.63 o 
   5  13   4    14242.74    14442.46    303.41 o 
   6  13   4     8659.03     8810.87    178.91 o 
   7  13   4      429.35      401.27     57.75 o 
   8  13   4     3277.15     3403.35    122.71 o 
   9  13   4     5760.02     6042.13    165.73 o 
 -10  14   4     3715.47     3955.69    169.53 o 
  -9  14   4      205.66      208.29     75.49 o 
  -8  14   4     8202.55     8149.28    224.44 o 
  -7  14   4     9108.40     8647.59    224.22 o 
  -6  14   4     2227.76     2199.80    109.21 o 
  -5  14   4       21.02      -29.60     37.92 o 
  -4  14   4     7500.78     7318.23    200.94 o 
  -3  14   4     5340.25     5266.69    109.94 o 
  -2  14   4      901.52      850.99     49.05 o 
  -1  14   4     3844.15     3692.19     94.72 o 
   0  14   4     7056.34     7333.33    156.42 o 
   1  14   4    10439.32    10930.48    180.92 o 
   2  14   4       30.42       30.49     24.01 o 
   3  14   4    15712.48    16550.31    375.80 o 
   4  14   4     9085.21     9053.59    248.84 o 
   5  14   4      616.35      554.97     53.09 o 
   6  14   4      423.59      540.47    104.91 o 
   7  14   4     4131.75     4036.96    122.28 o 
   8  14   4     1396.08     1197.56     88.64 o 
   9  14   4      669.97      622.96    102.21 o 
 -10  15   4       47.97       34.84     80.07 o 
  -9  15   4      357.76      293.33     81.38 o 
  -8  15   4      389.41      435.72     78.44 o 
  -7  15   4       86.93       70.53     64.33 o 
  -6  15   4      263.50      241.57     65.34 o 
  -5  15   4     1635.41     1513.60     90.59 o 
  -4  15   4     2424.20     2443.81    105.99 o 
  -3  15   4      805.26      801.71     50.61 o 
  -2  15   4       20.42      -29.96     37.95 o 
  -1  15   4      962.26      976.57    106.21 o 
   0  15   4      756.03      694.06     60.69 o 
   1  15   4      789.15      795.31     41.42 o 
   2  15   4     1433.53     1543.12     87.88 o 
   3  15   4     1184.19     1118.36     56.42 o 
   4  15   4       31.50       22.19     40.36 o 
   5  15   4      582.74      584.67     55.83 o 
   6  15   4        6.81       56.54     56.24 o 
   7  15   4       82.17       82.20     56.71 o 
   8  15   4       31.70        0.35     82.11 o 
  -9  16   4        5.60       78.75     85.66 o 
  -8  16   4     1248.30     1392.52    106.21 o 
  -7  16   4     1185.98     1113.98     89.78 o 
  -6  16   4       26.79      -13.65     58.94 o 
  -5  16   4     1284.06     1369.14     88.44 o 
  -4  16   4     7395.77     7557.23    148.92 o 
  -3  16   4     2589.76     2613.57     81.14 o 
  -2  16   4      180.27      175.04     55.27 o 
  -1  16   4       97.30       93.53     40.42 o 
   0  16   4     1183.53     1008.41     56.24 o 
   1  16   4     1179.48     1187.80     74.91 o 
   2  16   4     1065.61     1262.39     78.65 o 
   3  16   4     1977.41     2068.78    101.83 o 
   4  16   4     1405.91     1316.76     62.49 o 
   5  16   4      257.63      295.30     57.34 o 
   6  16   4     1363.20     1225.18     98.92 o 
   7  16   4     2495.15     2579.49    240.60 o 
   8  16   4      237.98      218.45    178.82 o 
  -9  17   4     3796.86     3826.05    200.50 o 
  -8  17   4     2219.35     2095.55    138.72 o 
  -7  17   4       41.86       37.16     64.55 o 
  -6  17   4     5293.77     5298.90    198.33 o 
  -5  17   4     6329.19     6126.01    179.88 o 
  -4  17   4      177.35      284.23     93.20 o 
  -3  17   4     3812.07     3795.72    100.03 o 
  -2  17   4    12462.05    13093.42    261.32 o 
  -1  17   4    11438.53    12286.63    246.70 o 
   0  17   4        2.12      -37.99     37.99 o 
   1  17   4     3575.59     3715.32    126.52 o 
   2  17   4     5203.40     5008.33    235.18 o 
   3  17   4     1643.38     1598.95     92.64 o 
   4  17   4     2461.22     2399.91    157.15 o 
   5  17   4     9887.85    10130.92    425.92 o 
   6  17   4     4752.52     4894.15    267.69 o 
   7  17   4       11.64       65.30     82.11 o 
  -8  18   4      803.30     1011.61    122.47 o 
  -7  18   4     2295.87     2308.05    224.34 o 
  -6  18   4     1134.05     1112.49    151.73 o 
  -5  18   4      519.73      536.60     74.41 o 
  -4  18   4     7751.61     7822.01    234.09 o 
  -3  18   4     7728.29     7529.98    151.30 o 
  -2  18   4      848.43      800.77     60.53 o 
  -1  18   4     4032.38     4064.93    117.90 o 
   0  18   4     8532.36     8388.32    275.28 o 
   1  18   4     2815.23     3178.28    134.39 o 
   2  18   4      290.97      223.12     62.93 o 
   3  18   4     4131.15     4403.97    195.08 o 
   4  18   4     3543.91     3727.94    144.06 o 
   5  18   4      111.25       96.71     96.45 o 
   6  18   4     1208.05     1238.65    134.39 o 
  -7  19   4      169.28      214.03     84.95 o 
  -6  19   4      707.34      635.40     96.45 o 
  -5  19   4     1803.95     1777.42    147.39 o 
  -4  19   4      986.85     1162.74     91.04 o 
  -3  19   4      115.97      178.82     64.16 o 
  -2  19   4     2030.23     1840.71     89.57 o 
  -1  19   4      576.27      466.02     86.70 o 
   0  19   4      256.09      251.43     80.20 o 
   1  19   4     1444.65     1323.10     86.36 o 
   2  19   4      808.86      833.43     79.93 o 
   3  19   4       12.08        6.43     66.03 o 
   4  19   4      824.72      765.50    151.73 o 
   5  19   4     1311.98     1426.08    110.92 o 
   6  19   4      989.34      916.26    160.40 o 
  -6  20   4      580.50      560.70     91.80 o 
  -5  20   4       89.99       55.16     75.76 o 
  -4  20   4      506.65      665.31    195.08 o 
  -3  20   4      216.79      230.30     69.77 o 
  -2  20   4      104.22      114.88     75.86 o 
  -1  20   4       61.64       -6.50     75.86 o 
   0  20   4     1573.17     1478.25    117.05 o 
   1  20   4      135.12      277.62     70.27 o 
   2  20   4      398.36      338.65     86.70 o 
   3  20   4      373.15      336.13     78.99 o 
   4  20   4      984.59     1033.54    102.38 o 
   5  20   4     1095.60     1215.93    108.38 o 
  -5  21   4     2758.56     2824.71    136.36 o 
  -4  21   4      446.34      427.07    141.97 o 
  -3  21   4      704.13      757.88    200.50 o 
   0  21   4      149.57       15.17     86.70 o 
   1  21   4     3521.50     4014.40    154.30 o 
   2  21   4     2357.15     2437.20    126.54 o 
   3  21   4      427.40      358.11     85.92 o 
   4  21   4       48.63      -68.57     73.29 o 
  -4  22   4     3515.29     3807.82    164.89 o 
  -3  22   4     3732.27     4465.10    288.28 o 
   1  22   4     2020.46     2270.24    131.77 o 
   2  22   4       40.16      -38.61     76.03 o 
 -13   1   5     2220.98     2245.37    101.05 o 
 -12   1   5     1015.84      994.23     60.10 o 
 -11   1   5      106.10       79.18     40.63 o 
 -10   1   5     5861.38     5853.53    124.06 o 
  -9   1   5     9626.33     9730.30    165.68 o 
  -8   1   5      358.65      242.68     40.95 o 
  -7   1   5     7419.72     7537.24    186.81 o 
  -6   1   5    13359.34    13156.75    256.85 o 
  -5   1   5     1001.67      980.63     41.02 o 
  -4   1   5     9187.45     9699.32    115.01 o 
  -3   1   5    39299.73    40115.87    313.41 o 
  -2   1   5    14140.34    14376.40    111.84 o 
  -1   1   5       18.89       65.21     12.22 o 
   0   1   5     1858.27     1761.44     24.42 o 
   1   1   5    31047.91    32359.25    254.09 o 
   2   1   5    33165.71    34536.91    304.99 o 
   3   1   5     1063.99     1091.22     48.49 o 
   4   1   5    20837.46    20371.28    239.35 o 
   5   1   5     5990.18     5597.96     99.57 o 
   6   1   5      281.88      304.33     37.46 o 
   7   1   5     2623.45     2491.26     79.47 o 
   8   1   5    13653.21    13724.26    213.37 o 
   9   1   5     2614.71     2366.77     83.30 o 
  10   1   5       68.45      -44.07     44.07 o 
  11   1   5      348.62      239.12     55.56 o 
 -13   2   5      762.05      607.72     61.06 o 
 -12   2   5     2333.04     2287.77     83.00 o 
 -11   2   5     4910.71     5042.43    116.11 o 
 -10   2   5     1406.44     1496.88     85.10 o 
  -9   2   5    19665.64    19800.92    287.05 o 
  -8   2   5    41808.65    42455.67    650.80 o 
  -7   2   5    12396.47    12413.43    189.79 o 
  -6   2   5     4919.57     5547.13    166.65 o 
  -5   2   5    35744.93    36497.06    467.32 o 
  -4   2   5    45660.39    45038.90    426.36 o 
  -3   2   5     1137.91     1136.93     29.26 o 
  -2   2   5    36504.08    38152.10    282.30 o 
  -1   2   5    18914.93    19774.20    178.07 o 
   0   2   5    51227.24    52565.28    451.98 o 
   1   2   5     4019.52     4420.96     49.15 o 
   2   2   5    46093.55    45431.67    419.11 o 
   3   2   5    70555.25    71469.49    715.43 o 
   4   2   5    13210.25    13239.17    163.35 o 
   5   2   5     5526.65     6053.59    110.13 o 
   6   2   5    22747.29    22829.06    310.80 o 
   7   2   5     9529.51     9359.62    155.90 o 
   8   2   5      243.77      191.22     41.77 o 
   9   2   5     7860.88     7880.75    194.60 o 
  10   2   5     5614.93     5611.90    182.39 o 
  11   2   5      831.32      856.81     63.91 o 
 -13   3   5     4442.51     4815.35    133.28 o 
 -12   3   5      240.35      175.46     72.55 o 
 -11   3   5     3391.95     3558.17    176.14 o 
 -10   3   5    12755.63    13098.22    211.43 o 
  -9   3   5     8722.04     8530.87    151.51 o 
  -8   3   5        0.03      -24.08     38.20 o 
  -7   3   5    15420.02    15547.35    226.33 o 
  -6   3   5    18025.02    17524.09    650.45 o 
  -5   3   5     5950.26     5694.16    119.20 o 
  -4   3   5     1378.85     1482.47     44.05 o 
  -3   3   5    62518.97    65654.06    506.63 o 
  -2   3   5    46083.51    47320.34    348.09 o 
  -1   3   5     1683.20     1726.39     29.67 o 
   0   3   5     2497.40     2274.51     31.31 o 
   1   3   5    27275.46    27830.17    245.47 o 
   2   3   5    30195.81    30690.57    273.82 o 
   3   3   5     4566.36     4284.77     62.52 o 
   4   3   5    18855.87    18470.72    277.57 o 
   5   3   5     5624.34     5678.97     86.16 o 
   6   3   5      854.47      805.55     43.42 o 
   7   3   5     2003.04     1913.20     67.78 o 
   8   3   5    17544.11    17447.93    256.81 o 
   9   3   5     3353.26     3350.15     94.90 o 
  10   3   5      269.39      174.19     48.69 o 
  11   3   5     1561.64     1617.78    165.21 o 
 -13   4   5      169.07      134.98     53.39 o 
 -12   4   5      573.06      527.02     53.01 o 
 -11   4   5      151.53       44.92     50.82 o 
 -10   4   5        7.59      -24.62     37.63 o 
  -9   4   5     1399.68     1257.42     62.80 o 
  -8   4   5      774.59      780.53     51.01 o 
  -7   4   5      365.45      327.04     35.95 o 
  -6   4   5      151.64       71.16     27.59 o 
  -5   4   5      106.77       25.67     26.28 o 
  -4   4   5     3095.09     3119.86     52.54 o 
  -3   4   5     7609.82     8073.50     87.96 o 
  -2   4   5     2469.62     2436.76     31.70 o 
  -1   4   5      187.21      217.63     11.56 o 
   0   4   5      415.55      456.22     14.98 o 
   1   4   5        5.55       35.94     11.46 o 
   2   4   5     3593.46     3524.95     47.86 o 
   3   4   5      119.47      108.57     20.21 o 
   4   4   5       12.94       19.37     17.24 o 
   5   4   5      231.20      253.49     23.40 o 
   6   4   5       62.99       54.70     27.36 o 
   7   4   5     1382.90     1524.07     65.00 o 
   8   4   5       17.91      -25.95     36.46 o 
   9   4   5      824.64      732.29     53.35 o 
  10   4   5      803.99      810.83     82.91 o 
  11   4   5      189.52       86.66     78.18 o 
 -13   5   5     2062.75     1989.06     85.13 o 
 -12   5   5      294.36      334.99     52.78 o 
 -11   5   5      215.85      226.02     47.30 o 
 -10   5   5     1377.89     1301.00     59.72 o 
  -9   5   5     3279.77     3392.06    132.06 o 
  -8   5   5      364.78      359.83     42.19 o 
  -7   5   5     1291.68     1347.77     54.63 o 
  -6   5   5     6844.70     6701.59    114.85 o 
  -5   5   5      488.50      520.54     31.39 o 
  -4   5   5     5919.54     5660.44     95.48 o 
  -3   5   5    22969.65    23252.47    224.31 o 
  -2   5   5    18553.35    18700.03    179.12 o 
  -1   5   5      244.76      247.86     13.16 o 
   0   5   5      282.88      250.91     14.23 o 
   1   5   5     6945.16     6922.23     92.09 o 
   2   5   5     3831.05     4067.72     55.13 o 
   3   5   5     1707.22     1915.63     35.57 o 
   4   5   5     7472.14     7252.21     92.04 o 
   5   5   5     1972.51     1936.40     45.55 o 
   6   5   5       22.92       34.60     27.74 o 
   7   5   5     3822.85     3749.74     90.08 o 
   8   5   5     7739.87     7758.37    213.05 o 
   9   5   5     2269.67     2195.27     77.27 o 
  10   5   5       96.66       19.93     60.93 o 
  11   5   5      214.94      277.66     70.71 o 
 -13   6   5      928.84     1037.12     91.00 o 
 -12   6   5     5174.99     5328.60    145.24 o 
 -11   6   5     5348.66     5475.54    123.79 o 
 -10   6   5      505.13      538.90     70.78 o 
  -9   6   5     6789.03     6752.25    226.74 o 
  -8   6   5    16420.01    16781.56    291.89 o 
  -7   6   5     5282.76     5491.17    105.83 o 
  -6   6   5       21.75       -3.45     26.23 o 
  -5   6   5    12795.28    12540.95    178.63 o 
  -4   6   5    43751.02    43228.29    406.46 o 
  -3   6   5     7834.59     8465.57     99.46 o 
  -2   6   5    11935.82    12468.68    124.55 o 
  -1   6   5    36775.44    37182.67    370.74 o 
   0   6   5    21279.54    20985.06    200.41 o 
   1   6   5      389.65      412.63     18.90 o 
   2   6   5    32493.47    32009.99    325.55 o 
   3   6   5    22316.12    21575.78    226.83 o 
   4   6   5      698.05      785.66     26.86 o 
   5   6   5     1745.80     1754.36     49.29 o 
   6   6   5    12121.83    12339.06    194.28 o 
   7   6   5    11831.28    11643.22    182.94 o 
   8   6   5      727.37      704.30     59.13 o 
   9   6   5     5873.60     5912.58    159.97 o 
  10   6   5     8662.54     8700.46    262.59 o 
  11   6   5     1518.22     1590.84    102.85 o 
 -12   7   5      939.02      909.00     63.85 o 
 -11   7   5     2872.04     2909.23    116.38 o 
 -10   7   5    10674.19    10619.80    181.22 o 
  -9   7   5     8314.27     8126.31    183.35 o 
  -8   7   5      701.68      779.91     48.75 o 
  -7   7   5     4760.96     4760.74    125.77 o 
  -6   7   5    15098.43    15075.81    215.31 o 
  -5   7   5      921.34      918.42     33.63 o 
  -4   7   5     5857.15     5834.34     82.85 o 
  -3   7   5    75706.81    76070.77    828.97 o 
  -2   7   5    44684.42    43637.77    617.72 o 
  -1   7   5     1302.93     1385.23     35.05 o 
   0   7   5    13100.66    13025.14    153.48 o 
   1   7   5    41492.93    42420.43    463.45 o 
   2   7   5     5240.49     5077.64     70.54 o 
   3   7   5     9244.08     9335.36    116.75 o 
   4   7   5    24553.02    24887.47    283.50 o 
   5   7   5     3633.60     3544.70     58.60 o 
   6   7   5      863.79      818.34     60.07 o 
   7   7   5     3692.03     3623.47    151.42 o 
   8   7   5    24377.73    24607.24    461.15 o 
   9   7   5     8909.67     9178.06    206.85 o 
  10   7   5       12.80      -17.43     68.99 o 
 -12   8   5     1143.34     1203.97     98.20 o 
 -11   8   5     3286.80     3108.67     98.74 o 
 -10   8   5     2954.80     2832.23     86.33 o 
  -9   8   5      659.86      599.87     63.80 o 
  -8   8   5     2003.86     1854.04     72.46 o 
  -7   8   5      107.42       68.93     32.84 o 
  -6   8   5       46.47        7.68     29.72 o 
  -5   8   5     4484.93     4608.49     74.06 o 
  -4   8   5    24755.25    23895.62    304.63 o 
  -3   8   5     3394.53     3115.56     54.79 o 
  -2   8   5    22019.52    22686.29    286.06 o 
  -1   8   5     6794.81     6590.38    110.48 o 
   0   8   5     4250.90     3993.26     78.79 o 
   1   8   5     3121.66     3112.46     50.96 o 
   2   8   5     3974.08     3916.90     58.83 o 
   3   8   5     2913.06     2765.67     46.06 o 
   4   8   5      151.23      183.34     39.13 o 
   5   8   5      833.38      733.87     45.81 o 
   6   8   5     6056.80     6009.29    206.80 o 
   7   8   5     4678.58     4452.55    110.49 o 
   8   8   5        0.41       52.18     56.00 o 
   9   8   5     1231.19     1262.75    123.42 o 
  10   8   5     1120.13     1118.75     91.96 o 
 -12   9   5        8.69       58.87     71.57 o 
 -11   9   5     1276.67     1221.58     82.33 o 
 -10   9   5      240.94      233.85     42.55 o 
  -9   9   5       93.01       83.56     42.71 o 
  -8   9   5       26.88       31.97     44.23 o 
  -7   9   5      118.83       50.99     32.79 o 
  -6   9   5     1404.42     1605.02     47.00 o 
  -5   9   5      548.98      505.87     31.56 o 
  -4   9   5      446.09      456.25     25.93 o 
  -3   9   5     1326.14     1310.81     49.79 o 
  -2   9   5     1985.35     1827.54     42.05 o 
  -1   9   5      491.88      411.30     23.36 o 
   0   9   5     7460.24     7549.09    108.39 o 
   1   9   5     3679.12     3734.09     57.31 o 
   2   9   5      654.81      706.36     46.58 o 
   3   9   5        5.80       39.84     33.26 o 
   4   9   5      280.61      269.79     46.22 o 
   5   9   5      125.30      120.53     41.96 o 
   6   9   5        3.64      -44.18     89.72 o 
   7   9   5      180.24      170.09     48.88 o 
   8   9   5      356.37      343.25     69.23 o 
   9   9   5      414.19      454.40     75.40 o 
  10   9   5       11.39      -32.68     69.38 o 
 -12  10   5     1733.82     1740.85    106.85 o 
 -11  10   5     1378.61     1269.61     89.16 o 
 -10  10   5      302.81      297.40     45.99 o 
  -9  10   5     8913.29     8929.90    197.41 o 
  -8  10   5    14005.99    14069.86    216.14 o 
  -7  10   5     6436.78     6199.68    117.52 o 
  -6  10   5      944.91      859.35     36.16 o 
  -5  10   5     7386.23     7637.50    141.34 o 
  -4  10   5    31255.08    31936.58    469.62 o 
  -3  10   5     2640.83     2639.43     68.33 o 
  -2  10   5     7186.18     7286.61    118.22 o 
  -1  10   5    18582.52    18137.46    266.93 o 
   0  10   5     2623.07     2539.40     65.07 o 
   1  10   5     4058.98     4168.47     63.07 o 
   2  10   5    32214.40    31866.27    354.37 o 
   3  10   5    23708.96    22762.76    349.32 o 
   4  10   5     4098.15     3891.52     99.37 o 
   5  10   5       50.52       36.09     42.71 o 
   6  10   5     2860.28     2833.94    135.67 o 
   7  10   5     3545.44     3632.74    115.99 o 
   8  10   5      164.28      104.09     51.98 o 
   9  10   5     1935.54     1896.95    123.26 o 
  10  10   5     4476.17     4795.73    139.63 o 
 -11  11   5     1062.54      893.93    119.33 o 
 -10  11   5     7001.95     7286.45    142.40 o 
  -9  11   5     8805.88     8803.37    197.72 o 
  -8  11   5      131.25       72.65     51.19 o 
  -7  11   5    11096.00    11251.15    180.96 o 
  -6  11   5    12856.92    12740.74    215.60 o 
  -5  11   5     1270.62     1175.68     56.33 o 
  -4  11   5     2251.71     2357.93     72.98 o 
  -3  11   5    25986.46    25788.54    465.26 o 
  -2  11   5    19659.98    19056.06    420.15 o 
  -1  11   5      289.75      336.11     26.43 o 
   0  11   5    11952.97    11862.19    184.20 o 
   1  11   5    26945.03    26608.06    299.88 o 
   2  11   5    13056.88    13033.19    205.50 o 
   3  11   5     1374.80     1349.31     77.40 o 
   4  11   5    25802.23    25985.51    400.41 o 
   5  11   5     7853.99     7664.23    159.12 o 
   6  11   5      952.89     1049.12     68.96 o 
   7  11   5     2219.02     1972.61    144.11 o 
   8  11   5    11679.65    11967.97    239.66 o 
   9  11   5     2811.41     2642.21    142.03 o 
 -11  12   5     2053.78     2069.59    111.18 o 
 -10  12   5      306.41      263.67     68.04 o 
  -9  12   5     2807.84     2890.05    180.01 o 
  -8  12   5     8420.57     8362.59    183.91 o 
  -7  12   5     2465.73     2594.36     85.10 o 
  -6  12   5      348.95      280.32     45.30 o 
  -5  12   5     9810.39     9613.72    180.01 o 
  -4  12   5    13695.24    13149.10    217.43 o 
  -3  12   5       25.67      -13.44     30.06 o 
  -2  12   5     5404.26     5500.93    186.41 o 
  -1  12   5     5068.23     4899.15     90.58 o 
   0  12   5     6512.29     6732.47    120.54 o 
   1  12   5      210.81      164.01     20.95 o 
   2  12   5    14663.70    14560.20    266.87 o 
   3  12   5    13715.12    13488.10    237.47 o 
   4  12   5     2451.48     2389.10     89.66 o 
   5  12   5      602.71      571.29     53.58 o 
   6  12   5     8229.39     8190.46    173.03 o 
   7  12   5     4394.25     4299.80    127.35 o 
   8  12   5      148.84       96.19     64.09 o 
   9  12   5     2943.13     2743.41    120.61 o 
 -11  13   5      129.34      126.01     73.07 o 
 -10  13   5        5.28       60.23     63.82 o 
  -9  13   5       30.36       54.70     60.34 o 
  -8  13   5      417.26      418.52     72.57 o 
  -7  13   5      104.17       62.78     58.94 o 
  -6  13   5      623.80      620.15     52.57 o 
  -5  13   5     1436.40     1423.13     64.96 o 
  -4  13   5      207.66      191.67     36.92 o 
  -3  13   5      133.77      119.89     36.69 o 
  -2  13   5     1384.13     1188.15    110.54 o 
  -1  13   5     1067.25     1133.06     46.36 o 
   0  13   5        3.20       -4.80     30.47 o 
   1  13   5      255.83      229.26     53.02 o 
   2  13   5      324.63      307.25     29.10 o 
   3  13   5      101.47      124.36     65.58 o 
   4  13   5      370.23      386.15     70.42 o 
   5  13   5      163.21      151.94     47.96 o 
   6  13   5      314.90      245.14     53.09 o 
   7  13   5        9.31       16.67     53.19 o 
   8  13   5       45.57      147.79    111.79 o 
   9  13   5      424.14      443.50     76.43 o 
 -10  14   5        9.16       -1.84     80.15 o 
  -9  14   5     1443.84     1355.23    124.63 o 
  -8  14   5     3354.24     3301.14    137.44 o 
  -7  14   5     3756.54     3746.03    241.68 o 
  -6  14   5      324.64      300.38     64.67 o 
  -5  14   5     6937.09     7081.11    200.22 o 
  -4  14   5     2224.59     2137.79     75.90 o 
  -3  14   5       28.09      -10.84     36.78 o 
  -2  14   5      314.99      265.69     40.42 o 
  -1  14   5     2734.99     2626.41     63.65 o 
   0  14   5     2000.69     1894.52     83.45 o 
   1  14   5      273.17      319.72     44.19 o 
   2  14   5     5143.04     5356.79    121.75 o 
   3  14   5     8274.36     8000.29    222.76 o 
   4  14   5     2914.68     2982.48     91.77 o 
   5  14   5     1122.88      962.02     73.48 o 
   6  14   5     3930.67     3807.34    115.54 o 
   7  14   5     1172.23     1027.72     74.37 o 
   8  14   5      147.94      117.99     67.58 o 
 -10  15   5     6075.60     6035.28    208.77 o 
  -9  15   5     6452.02     5768.38    192.17 o 
  -8  15   5      151.68      127.62     71.37 o 
  -7  15   5     6158.57     6424.28    195.08 o 
  -6  15   5     8556.31     8527.28    216.28 o 
  -5  15   5     1780.03     1596.22    115.68 o 
  -4  15   5     5379.29     5537.93    157.38 o 
  -3  15   5    15943.87    16130.70    309.55 o 
  -2  15   5    12212.88    11909.13    239.08 o 
  -1  15   5     2633.26     2332.36     87.32 o 
   0  15   5     1530.71     1731.89     74.87 o 
   1  15   5    11356.64    10996.89    185.57 o 
   2  15   5    10984.39    11322.99    250.42 o 
   3  15   5       24.76       98.34     43.35 o 
   4  15   5     7643.82     7622.11    155.53 o 
   5  15   5     6368.99     6856.26    150.18 o 
   6  15   5      374.04      235.46     57.75 o 
   7  15   5     3113.75     3067.03    114.31 o 
   8  15   5     5483.73     5220.50    193.58 o 
  -9  16   5     2043.10     2283.58    133.88 o 
  -8  16   5     5793.02     6105.55    198.92 o 
  -7  16   5     1552.08     1450.82     98.43 o 
  -6  16   5      272.70      306.03     91.04 o 
  -5  16   5     4913.63     4702.94    282.86 o 
  -4  16   5    10728.77    10736.58    351.69 o 
  -3  16   5      630.19      550.26     47.88 o 
  -2  16   5     2526.16     2434.57     88.86 o 
  -1  16   5     7113.73     7348.34    165.34 o 
   0  16   5     7958.80     8659.73    185.42 o 
   1  16   5      171.90      226.41     67.19 o 
   2  16   5     5670.53     5723.63    159.89 o 
   3  16   5     4172.23     4456.35    112.36 o 
   4  16   5      768.18      851.61     59.80 o 
   5  16   5      941.86      948.25     65.45 o 
   6  16   5     4349.71     4322.92    129.22 o 
   7  16   5     2478.17     2635.34    142.65 o 
  -9  17   5      103.78       45.76    167.98 o 
  -8  17   5      133.40      101.28    113.80 o 
  -7  17   5      358.05      306.92     73.76 o 
  -6  17   5      554.14      652.88    120.30 o 
  -5  17   5     1783.63     1728.46    134.39 o 
  -4  17   5       86.41       18.66     42.09 o 
  -3  17   5      926.55      838.61     53.62 o 
  -2  17   5     1674.80     1523.26     78.12 o 
  -1  17   5      494.92      478.18     65.03 o 
   0  17   5     2309.03     2375.61    138.72 o 
   1  17   5     1042.25     1088.68     74.68 o 
   2  17   5      429.39      383.05    110.54 o 
   3  17   5       72.20       60.17     74.78 o 
   4  17   5      517.72      391.59     56.48 o 
   5  17   5       46.56      122.11     76.03 o 
   6  17   5      232.30      212.38     83.63 o 
   7  17   5       89.05      182.00    110.54 o 
  -8  18   5     1614.65     1452.97    110.34 o 
  -7  18   5     1259.96     1116.77     97.26 o 
  -6  18   5      454.18      416.44    101.87 o 
  -5  18   5     2764.43     3196.61    134.87 o 
  -4  18   5      309.73      307.90     80.20 o 
  -3  18   5       85.08       64.33     44.49 o 
  -2  18   5       16.30      -14.03     62.86 o 
  -1  18   5      959.21      941.64    106.21 o 
   0  18   5      783.88      838.83     88.87 o 
   1  18   5      174.04      168.00    106.21 o 
   2  18   5      669.65      644.69     74.68 o 
   3  18   5     2758.64     2624.34    124.44 o 
   4  18   5     1661.39     1662.39    256.85 o 
   5  18   5      158.32      207.61     77.05 o 
   6  18   5     1041.80      970.59    158.23 o 
  -7  19   5     1489.35     1539.73    109.44 o 
  -6  19   5     3050.01     3213.32    150.86 o 
  -5  19   5      221.11      230.69     71.37 o 
  -4  19   5     2423.84     2371.71    117.18 o 
  -3  19   5     7810.21     8272.48    215.07 o 
  -2  19   5     6191.88     6389.16    160.16 o 
  -1  19   5      275.51      188.57     78.03 o 
   0  19   5     3614.98     3778.00    179.90 o 
   1  19   5     5098.30     5242.50    163.86 o 
   2  19   5     2143.79     2206.51    111.38 o 
   3  19   5      218.67      238.89    111.63 o 
   4  19   5     3954.20     4270.59    214.58 o 
   5  19   5     2691.21     2826.71    144.42 o 
  -6  20   5       12.92       10.10     76.11 o 
  -5  20   5     2749.19     2732.50    457.35 o 
  -4  20   5     5723.02     5835.40    295.87 o 
  -3  20   5      404.31      382.39     75.49 o 
  -1  20   5     6362.72     7165.84    260.10 o 
   0  20   5     5721.34     6214.29    240.60 o 
   1  20   5        0.66      -53.15    110.54 o 
   2  20   5     3007.69     2969.86    243.85 o 
   3  20   5     2210.81     2042.84    126.80 o 
   4  20   5      281.45      180.92    111.63 o 
  -5  21   5      555.34      615.19    126.80 o 
  -4  21   5       76.51      116.38     91.04 o 
  -3  21   5     1362.07     1731.85    182.07 o 
  -1  21   5      130.50      125.72     88.87 o 
   0  21   5      874.04     1036.54     90.03 o 
   1  21   5     1555.13     1613.79    103.98 o 
   2  21   5      677.95      729.02     87.91 o 
   3  21   5       16.51      -22.29     72.83 o 
  -3  22   5       26.40      -86.70    130.05 o 
   0  22   5        2.37      -15.20     71.70 o 
   1  22   5      776.37      824.31     96.45 o 
 -13   0   6     1909.95     1907.46    146.31 o 
 -12   0   6     2537.21     2519.62    125.05 o 
 -11   0   6      971.03     1091.80     84.75 o 
 -10   0   6     8977.81     9204.59    231.57 o 
  -9   0   6    40927.04    42021.41    781.60 o 
  -7   0   6     1498.86     1695.47     92.14 o 
  -6   0   6    18324.91    17463.00    352.22 o 
  -5   0   6    53520.11    52328.22   1634.31 o 
  -4   0   6    10560.88    11000.02    182.53 o 
  -3   0   6    21800.21    22129.74    283.54 o 
  -2   0   6    57444.41    60761.27    658.69 o 
  -1   0   6      968.99      976.26     33.65 o 
   0   0   6     2220.78     2358.70     43.62 o 
   1   0   6    27962.39    26814.26    302.18 o 
   2   0   6    59498.02    60896.64    669.36 o 
   3   0   6    15143.18    15280.36    246.89 o 
   4   0   6       77.53       27.82     36.85 o 
   5   0   6    18550.21    18940.08    368.77 o 
   6   0   6    24978.63    24846.86    475.17 o 
   7   0   6      187.91      102.05     69.36 o 
   8   0   6    10440.75    10495.00    248.93 o 
   9   0   6    11681.47    11047.91    267.17 o 
  10   0   6     1117.57     1071.79     95.40 o 
  11   0   6      795.22      741.91     95.37 o 
 -13   1   6      973.41     1050.45     69.62 o 
 -12   1   6      122.92       11.78     46.87 o 
 -11   1   6     2728.92     2608.12     93.23 o 
 -10   1   6     3964.10     3726.30    134.53 o 
  -9   1   6       76.54       79.31     42.55 o 
  -8   1   6     8075.87     7736.84    227.45 o 
  -7   1   6    17914.29    18015.80    362.91 o 
  -6   1   6    11992.95    12132.85    320.05 o 
  -5   1   6      987.45      843.65     73.83 o 
  -4   1   6    36235.29    36943.38    353.34 o 
  -3   1   6    25568.00    25179.92    226.82 o 
  -2   1   6       24.43       40.02     10.75 o 
  -1   1   6    12447.04    12722.05    119.20 o 
   0   1   6    11240.91    11756.49    111.62 o 
   1   1   6    11187.96    11356.91    102.97 o 
   2   1   6     6211.25     6210.07     69.90 o 
   3   1   6    24769.53    24050.77    282.51 o 
   4   1   6    12666.91    12069.94    173.46 o 
   5   1   6     4942.55     4778.28     93.49 o 
   6   1   6      843.04      972.28     45.99 o 
   7   1   6    13515.51    13857.98    211.96 o 
   8   1   6     6603.11     6649.46    132.41 o 
   9   1   6      499.31      434.06     56.16 o 
  10   1   6     1810.97     1697.02     78.24 o 
  11   1   6     1904.97     1875.09     85.59 o 
 -13   2   6       34.03       -5.24     51.62 o 
 -12   2   6      129.33      -23.16     45.07 o 
 -11   2   6        1.82      -59.44     59.44 o 
 -10   2   6      112.04      101.80     40.98 o 
  -9   2   6      754.10      755.94     81.62 o 
  -8   2   6      113.84      131.91     40.48 o 
  -7   2   6        4.73      -11.21     32.53 o 
  -6   2   6      192.95      218.44     37.23 o 
  -5   2   6       24.06       -5.10     27.40 o 
  -4   2   6     2892.63     2915.97     48.16 o 
  -3   2   6     1259.41     1411.29     36.19 o 
  -2   2   6      482.43      440.87     13.16 o 
  -1   2   6       85.90      114.41     13.65 o 
   0   2   6      625.95      735.58     26.12 o 
   1   2   6    10090.43    10404.69    142.50 o 
   2   2   6     2284.09     2180.64     40.87 o 
   3   2   6        3.02      -16.75     16.75 o 
   4   2   6      349.19      366.89     29.96 o 
   5   2   6       87.27      106.07     42.51 o 
   6   2   6      251.28      319.53     35.64 o 
   7   2   6        3.92      -35.61     36.70 o 
   8   2   6        2.79      -60.30     60.30 o 
   9   2   6        5.70      -41.04     41.04 o 
  10   2   6      125.88       30.70     71.54 o 
  11   2   6        0.34      -67.77     67.77 o 
 -13   3   6      310.08      189.30     62.26 o 
 -12   3   6      286.43      223.78     49.80 o 
 -11   3   6     1506.63     1460.19     86.66 o 
 -10   3   6     4451.01     4656.88    110.05 o 
  -9   3   6     2093.82     2074.22     94.38 o 
  -8   3   6     2079.84     2251.83     77.55 o 
  -7   3   6     9646.00     9317.99    218.20 o 
  -6   3   6     2363.81     2475.27     69.45 o 
  -5   3   6    13156.97    13788.81    196.86 o 
  -4   3   6    35255.68    35653.64    368.46 o 
  -3   3   6    13589.18    13727.09    150.66 o 
  -2   3   6       11.55       26.66     10.69 o 
  -1   3   6      197.43      267.06     24.62 o 
   0   3   6     3580.99     3422.26    111.60 o 
   1   3   6     4093.06     4061.08     48.96 o 
   2   3   6      205.51      209.72     21.56 o 
   3   3   6     2334.19     2165.62     41.50 o 
   4   3   6     8357.11     8168.62    111.25 o 
   5   3   6      680.70      663.33     41.61 o 
   6   3   6     3080.47     3336.31     79.68 o 
   7   3   6    12430.42    12581.41    196.40 o 
   8   3   6     4684.51     4621.90    105.93 o 
   9   3   6        4.66      -32.83     41.89 o 
  10   3   6      331.86      353.88     59.30 o 
 -13   4   6     4093.93     4127.13    117.24 o 
 -12   4   6     3513.50     3531.20    105.31 o 
 -11   4   6     1138.36     1095.89     74.77 o 
 -10   4   6     6095.18     5781.65    172.38 o 
  -9   4   6    34249.73    34891.56    557.61 o 
  -8   4   6     8081.83     8048.06    145.24 o 
  -7   4   6       41.33       12.37     32.10 o 
  -6   4   6     5740.53     5440.23    183.98 o 
  -5   4   6    33086.16    32003.82    366.65 o 
  -4   4   6     5572.61     5760.79     78.98 o 
  -3   4   6    17452.74    17841.31    191.32 o 
  -2   4   6    72462.91    76036.02    810.17 o 
  -1   4   6    29429.01    29371.40    324.71 o 
   0   4   6     2909.25     2938.61     43.84 o 
   1   4   6    30964.29    30459.87    288.34 o 
   2   4   6    57152.55    58216.18    581.02 o 
   3   4   6     6320.97     6565.41     79.26 o 
   4   4   6      335.22      439.04     25.69 o 
   5   4   6    18559.16    19108.44    230.83 o 
   6   4   6    16802.68    17053.69    242.82 o 
   7   4   6       25.29       36.34     36.78 o 
   8   4   6     7896.91     7697.70    142.52 o 
   9   4   6     9048.84     8943.45    247.16 o 
  10   4   6     3526.50     3592.29    138.62 o 
 -13   5   6     1804.94     1743.95     84.55 o 
 -12   5   6     1332.50     1164.80     68.13 o 
 -11   5   6    12300.62    13016.89    217.64 o 
 -10   5   6    10311.04    10514.37    182.89 o 
  -9   5   6       97.78       66.88     54.21 o 
  -8   5   6     6489.46     6313.81    160.18 o 
  -7   5   6    10558.17    11059.18    173.58 o 
  -6   5   6     2997.74     3153.87     93.54 o 
  -5   5   6      724.77      801.30     36.28 o 
  -4   5   6    20179.32    20312.56    219.24 o 
  -3   5   6    82523.72    83013.13    828.96 o 
  -2   5   6    11845.99    12723.53    138.43 o 
  -1   5   6    15866.26    15365.20    162.79 o 
   0   5   6    33730.70    34341.02    346.04 o 
   1   5   6    27984.34    27601.93    591.10 o 
   2   5   6     2965.10     2932.69     47.02 o 
   3   5   6    33884.82    33423.21    343.99 o 
   4   5   6     8599.99     8655.17    107.34 o 
   5   5   6      392.04      435.11     26.50 o 
   6   5   6     2388.82     2249.72    114.45 o 
   7   5   6    17681.28    17155.95    266.87 o 
   8   5   6    10274.13    10199.49    250.85 o 
   9   5   6        9.65        1.48     40.60 o 
  10   5   6     1787.62     1749.52    100.70 o 
 -13   6   6     1080.75     1171.24     69.14 o 
 -12   6   6     1149.39     1041.98    103.87 o 
 -11   6   6      588.08      580.65     54.51 o 
 -10   6   6      918.42      964.04     55.71 o 
  -9   6   6     2647.91     2686.07     87.21 o 
  -8   6   6      119.52       35.81     36.43 o 
  -7   6   6      119.51      184.85     37.70 o 
  -6   6   6      675.60      741.42     40.12 o 
  -5   6   6     8035.87     7668.54    125.10 o 
  -4   6   6      442.02      413.59     24.03 o 
  -3   6   6     2557.74     2704.67     53.07 o 
  -2   6   6     5099.36     5238.06     73.29 o 
  -1   6   6     4812.94     4856.44     63.11 o 
   0   6   6     1206.10     1205.15     30.03 o 
   1   6   6     6327.69     6100.57     82.39 o 
   2   6   6     6301.35     6366.94     78.89 o 
   3   6   6      563.10      587.31     22.89 o 
   4   6   6     1376.55     1366.82     36.26 o 
   5   6   6      867.22      871.43     63.73 o 
   6   6   6     1253.19     1382.08     62.88 o 
   7   6   6      223.53      217.19     38.09 o 
   8   6   6     1076.17     1092.66     54.05 o 
   9   6   6     1782.39     1734.24     93.07 o 
  10   6   6      590.38      595.20     81.74 o 
 -12   7   6      366.87      471.73     56.33 o 
 -11   7   6      988.90      894.61     67.41 o 
 -10   7   6      367.54      346.30     63.87 o 
  -9   7   6       45.91      -39.82     39.82 o 
  -8   7   6     1716.21     1690.91     66.33 o 
  -7   7   6     3133.24     3259.54     93.11 o 
  -6   7   6      173.40      141.51     25.84 o 
  -5   7   6      360.05      330.68     26.27 o 
  -4   7   6     2015.67     2009.21     77.36 o 
  -3   7   6     8609.97     8265.43    140.61 o 
  -2   7   6     3221.47     3409.16     61.56 o 
  -1   7   6      410.38      442.96     23.40 o 
   0   7   6     1805.18     1804.27     36.45 o 
   1   7   6     1318.31     1399.31     36.35 o 
   2   7   6      410.29      425.97     21.57 o 
   3   7   6     3128.50     3085.72     54.06 o 
   4   7   6     7546.74     7295.48    100.49 o 
   5   7   6       93.45       44.58     24.46 o 
   6   7   6     2052.50     2102.44    115.75 o 
   7   7   6     2249.12     2269.48     65.58 o 
   8   7   6     1323.10     1333.88     83.14 o 
   9   7   6       50.42       20.76     64.63 o 
  10   7   6      247.71      128.43     68.22 o 
 -12   8   6     5097.24     5314.56    131.98 o 
 -11   8   6       73.97       81.62     62.57 o 
 -10   8   6     7720.78     7914.91    259.74 o 
  -9   8   6    15064.07    15377.62    328.15 o 
  -8   8   6     3568.39     3594.88     96.96 o 
  -7   8   6       17.83       27.93     32.21 o 
  -6   8   6     4414.14     4621.35     96.44 o 
  -5   8   6    22128.52    22404.28    430.91 o 
  -4   8   6     1671.25     1685.22     48.09 o 
  -3   8   6      828.36      763.28     36.54 o 
  -2   8   6    17368.71    16169.54    556.92 o 
  -1   8   6    28063.65    27081.99    339.99 o 
   0   8   6        3.87       18.09     20.09 o 
   1   8   6    27480.25    27149.89    418.93 o 
   2   8   6    31790.34    31381.48    350.63 o 
   3   8   6     4099.89     4303.41     66.23 o 
   4   8   6      374.87      348.66     46.14 o 
   5   8   6     7665.21     7639.91    124.38 o 
   6   8   6     2858.64     2819.39     74.61 o 
   7   8   6      103.49      121.10     49.47 o 
   8   8   6     2145.37     2040.48    100.11 o 
   9   8   6     5141.34     5070.20    133.86 o 
  10   8   6     1617.78     1605.62     99.53 o 
 -12   9   6      530.24      506.12     83.07 o 
 -11   9   6     6969.58     6962.70    144.53 o 
 -10   9   6     7565.04     7753.47    190.43 o 
  -9   9   6      173.75      119.84     44.17 o 
  -8   9   6    10998.92    11031.23    198.04 o 
  -7   9   6    13071.11    13179.35    174.39 o 
  -6   9   6      378.19      383.48     30.72 o 
  -5   9   6     5704.60     5799.50     88.28 o 
  -4   9   6    25532.75    24584.02    324.43 o 
  -3   9   6    51885.62    51464.90   1718.83 o 
  -2   9   6     1837.17     1929.06     45.59 o 
  -1   9   6     9393.79     9234.87    152.07 o 
   0   9   6    23729.66    23105.72    323.19 o 
   1   9   6    23271.56    23616.63    331.78 o 
   2   9   6     2076.43     2135.33     59.21 o 
   3   9   6    32881.57    33343.09    373.36 o 
   4   9   6    12569.59    12451.23    216.61 o 
   5   9   6     1615.30     1402.21     72.08 o 
   6   9   6     1284.54     1348.51     71.62 o 
   7   9   6    14297.98    14236.39    263.76 o 
   8   9   6     6438.84     6526.75    144.06 o 
   9   9   6        0.40       79.23     74.18 o 
  10   9   6     1233.19     1202.81     84.62 o 
 -12  10   6     1163.87     1224.86     95.71 o 
 -11  10   6     1634.44     1654.97     76.74 o 
 -10  10   6      246.25      148.72     61.69 o 
  -9  10   6     7115.71     7164.74    314.46 o 
  -8  10   6      963.36      992.13     54.75 o 
  -7  10   6      261.55      127.11     32.75 o 
  -6  10   6     3498.73     3347.75    103.72 o 
  -5  10   6    22519.26    21955.79    287.75 o 
  -4  10   6     1600.16     1576.94     78.41 o 
  -3  10   6     9691.57     9527.66    169.29 o 
  -2  10   6     8050.25     7681.21    226.95 o 
  -1  10   6     3510.13     3710.19     79.84 o 
   0  10   6     2814.66     2618.80     48.79 o 
   1  10   6     3113.76     3151.83     54.72 o 
   2  10   6    10068.94     9756.81    122.27 o 
   3  10   6     2449.60     2318.93     66.64 o 
   4  10   6       51.20       43.45     44.94 o 
   5  10   6     4273.92     4242.80    114.05 o 
   6  10   6     6679.09     6724.20    153.01 o 
   7  10   6       75.78       34.76     55.40 o 
   8  10   6     3047.44     3010.41    244.65 o 
   9  10   6     1436.28     1434.06     83.84 o 
 -11  11   6      182.36      106.66     69.77 o 
 -10  11   6       55.97       10.62     60.39 o 
  -9  11   6      715.87      565.80     73.59 o 
  -8  11   6      456.75      286.32     45.27 o 
  -7  11   6        2.98      -13.16     31.20 o 
  -6  11   6      122.87        9.85     21.62 o 
  -5  11   6      116.79       77.57     35.46 o 
  -4  11   6       38.29       95.20     35.62 o 
  -3  11   6     1896.90     1836.72     72.04 o 
  -2  11   6     2591.94     2609.42     98.54 o 
  -1  11   6      569.11      552.32     39.24 o 
   0  11   6     1078.88     1134.57     33.75 o 
   1  11   6      548.08      498.48     24.48 o 
   2  11   6      528.77      532.18     30.67 o 
   3  11   6      456.00      478.15     45.74 o 
   4  11   6      830.21      665.54     59.89 o 
   5  11   6       12.16       -8.35     44.17 o 
   6  11   6       36.26       67.54     57.81 o 
   7  11   6       46.29       -1.20     70.22 o 
   8  11   6      203.37      190.85     65.08 o 
   9  11   6      728.17      714.19     79.99 o 
 -11  12   6       27.63        6.90     68.82 o 
 -10  12   6     2622.80     2641.05    147.88 o 
  -9  12   6     5964.26     6169.27    161.94 o 
  -8  12   6     3140.21     3136.34    142.04 o 
  -7  12   6       18.25      -40.13     40.13 o 
  -6  12   6     5038.54     5323.84    123.90 o 
  -5  12   6     9041.20     9309.28    259.48 o 
  -4  12   6     1109.24     1012.38     71.56 o 
  -3  12   6     1555.77     1523.77     76.95 o 
  -2  12   6     6328.26     6473.38    111.83 o 
  -1  12   6     7284.68     7115.86    177.25 o 
   0  12   6     1974.93     1831.24     50.27 o 
   1  12   6    15558.90    15739.29    188.04 o 
   2  12   6    14154.26    13701.35    189.34 o 
   3  12   6     7565.09     7771.18    155.15 o 
   4  12   6       53.38       38.42     43.48 o 
   5  12   6     5400.06     5398.37    129.13 o 
   6  12   6     2136.88     2345.14     98.06 o 
   7  12   6       24.31       -8.66     61.82 o 
   8  12   6     1621.70     1631.50     96.67 o 
   9  12   6     2636.00     2545.40    114.89 o 
 -11  13   6     3053.51     2963.00    125.59 o 
 -10  13   6     3337.87     3260.18    129.89 o 
  -9  13   6       30.14       86.01     70.23 o 
  -8  13   6     5136.90     5576.05    355.47 o 
  -7  13   6    18429.85    18659.29    308.87 o 
  -6  13   6     5586.36     5349.07    218.57 o 
  -5  13   6     1269.32     1268.11     61.48 o 
  -4  13   6    13904.68    14351.60    237.26 o 
  -3  13   6    15643.88    15351.59    293.50 o 
  -2  13   6      709.60      604.44     48.61 o 
  -1  13   6     3521.73     3250.69     91.31 o 
   0  13   6     5652.47     5450.38     91.46 o 
   1  13   6     5361.88     5409.00    102.62 o 
   2  13   6      594.46      597.75     57.84 o 
   3  13   6    17170.49    17169.18    281.73 o 
   4  13   6    13259.67    13318.73    233.61 o 
   5  13   6     2114.36     1959.67     84.76 o 
   6  13   6     1555.34     1511.87     76.75 o 
   7  13   6     8807.72     8717.37    190.95 o 
   8  13   6     3435.68     3625.38    132.33 o 
 -10  14   6      444.14      515.11    143.06 o 
  -9  14   6     6656.10     6583.57    202.57 o 
  -8  14   6     2879.23     2964.17    131.15 o 
  -7  14   6       97.21       95.91     61.73 o 
  -6  14   6     5001.23     4869.25    145.33 o 
  -5  14   6    15511.03    15246.06    318.87 o 
  -4  14   6     2454.74     2452.00     86.47 o 
  -3  14   6     3390.36     3303.00    101.91 o 
  -2  14   6     2468.50     2387.83    167.98 o 
  -1  14   6     2080.48     2109.70    209.81 o 
   0  14   6        7.56       -9.90     52.84 o 
   1  14   6     6527.53     6635.36    188.14 o 
   2  14   6    10647.26    10497.87    207.55 o 
   3  14   6     1828.10     1791.34     87.08 o 
   4  14   6      245.74      248.73     47.65 o 
   5  14   6     5737.41     5775.30    143.80 o 
   6  14   6     6050.79     6209.51    241.76 o 
   7  14   6      166.64      195.73     67.15 o 
   8  14   6     2212.21     2192.92    108.75 o 
 -10  15   6      180.80      139.36    130.05 o 
  -9  15   6      156.45      127.17     78.98 o 
  -8  15   6     1532.06     1311.23     95.41 o 
  -7  15   6      801.22      729.12     82.76 o 
  -6  15   6      551.46      491.51     85.62 o 
  -5  15   6     1293.08     1227.68     62.53 o 
  -4  15   6       40.47       13.31     40.12 o 
  -3  15   6       81.10       26.84     45.52 o 
  -2  15   6      955.46      954.12    126.80 o 
  -1  15   6      165.59      163.43     40.48 o 
   0  15   6      231.35      190.56     44.92 o 
   1  15   6      677.53      609.90     61.08 o 
   2  15   6      349.03      256.78     44.55 o 
   3  15   6     1437.42     1338.57     83.50 o 
   4  15   6      421.53      506.97    100.08 o 
   5  15   6      531.99      503.69     57.84 o 
   6  15   6      129.25       63.42     56.01 o 
   7  15   6       80.12       80.89     66.83 o 
  -9  16   6     1937.48     1764.94    122.70 o 
  -8  16   6     2903.09     2749.35    134.36 o 
  -7  16   6       69.10       84.97     64.93 o 
  -6  16   6     2491.69     2733.77    221.09 o 
  -5  16   6     1891.72     1820.65     78.28 o 
  -4  16   6       12.30      -34.93     39.42 o 
  -3  16   6     2577.53     2270.10    127.88 o 
  -2  16   6     5705.83     5820.91    196.16 o 
  -1  16   6     2079.02     1973.75    108.38 o 
   0  16   6      334.62      277.30     47.99 o 
   1  16   6     1581.19     1625.64     89.42 o 
   2  16   6     1509.87     1318.34     80.84 o 
   3  16   6     3768.74     3939.28    108.44 o 
   4  16   6       34.71       13.00     48.78 o 
   5  16   6     2640.67     2645.57    103.11 o 
   6  16   6      913.25     1012.85     76.48 o 
   7  16   6       75.28       46.30     80.70 o 
  -9  17   6      663.31      733.11    147.39 o 
  -8  17   6     1625.72     1367.56    156.06 o 
  -7  17   6     6020.41     6001.86    187.40 o 
  -6  17   6     2004.73     1796.88    108.38 o 
  -5  17   6     1060.05      937.81     82.98 o 
  -4  17   6     9819.78     9881.22    185.57 o 
  -3  17   6    10464.95    10448.67    223.00 o 
  -2  17   6      642.88      553.72     55.80 o 
  -1  17   6     3418.24     3479.56    108.94 o 
   0  17   6     5052.25     4973.10    249.27 o 
   1  17   6     2126.53     2215.72    102.14 o 
   2  17   6       25.32       -8.34     59.54 o 
   3  17   6     3083.05     3347.38    112.57 o 
   4  17   6     5013.18     5473.87    191.38 o 
   5  17   6      638.29      541.52     88.26 o 
   6  17   6     2192.42     2757.16    152.96 o 
  -8  18   6     1042.49      925.32     97.39 o 
  -7  18   6       11.53      -56.67     81.65 o 
  -6  18   6     1680.51     1700.38    106.21 o 
  -5  18   6     4865.63     4999.38    167.16 o 
  -4  18   6      879.51      796.45     82.37 o 
  -3  18   6     3004.77     3070.41     96.15 o 
  -2  18   6     6440.42     6449.12    198.33 o 
  -1  18   6     6771.24     7451.95    257.94 o 
   0  18   6      384.70      341.70    109.46 o 
   1  18   6     4374.20     4488.82    147.61 o 
   2  18   6     5088.05     4926.56    155.77 o 
   3  18   6      226.22      271.72     71.35 o 
   4  18   6     1018.23     1017.57     90.41 o 
   5  18   6     3172.82     3411.93    154.09 o 
  -7  19   6      408.48      303.36    113.80 o 
  -6  19   6      501.53      419.55     84.95 o 
  -5  19   6      353.43      335.97     75.75 o 
  -4  19   6      649.25      580.81     73.76 o 
  -3  19   6     1364.90     1427.96     71.74 o 
  -2  19   6       83.70       13.01     80.20 o 
  -1  19   6      255.35      255.77     86.70 o 
   0  19   6     2722.03     3114.57    130.23 o 
   1  19   6     3057.04     3154.07    133.94 o 
   2  19   6       56.15      -61.70     96.45 o 
   3  19   6     1172.82     1185.93    156.06 o 
   4  19   6       97.17       82.41     83.27 o 
   5  19   6        5.01      -91.04     91.04 o 
  -6  20   6      454.29      425.00     82.05 o 
  -5  20   6      343.66      434.40    109.46 o 
  -4  20   6      136.80       85.43     68.87 o 
  -3  20   6       56.19       34.43     67.20 o 
  -2  20   6      130.97      292.62     91.04 o 
  -1  20   6       27.07      -65.03     86.70 o 
   0  20   6      392.39      548.84     76.48 o 
   1  20   6      376.80      399.71     77.45 o 
   2  20   6      236.59      244.15    120.30 o 
   3  20   6      552.07      456.61    146.31 o 
   4  20   6       48.68       84.53    110.54 o 
  -5  21   6      309.17      304.30     82.05 o 
  -4  21   6     2638.70     2664.71    130.97 o 
  -3  21   6     3462.40     3598.09    266.61 o 
  -1  21   6     1200.42     1333.03    125.72 o 
   0  21   6     4182.33     4573.84    164.96 o 
   1  21   6      854.45      809.56     88.54 o 
   2  21   6      685.48      598.24    108.38 o 
   0  22   6       71.02       78.03     99.71 o 
 -13   1   7      402.68      260.21     56.78 o 
 -12   1   7     2179.36     2433.83     89.32 o 
 -11   1   7      811.24      806.07     59.13 o 
 -10   1   7       93.29       25.98     41.20 o 
  -9   1   7     1798.83     1810.16     91.49 o 
  -8   1   7    15771.73    15889.29    310.35 o 
  -7   1   7     5965.41     6280.04    120.85 o 
  -6   1   7     2833.37     2835.65    105.43 o 
  -5   1   7    30376.18    31346.98    365.04 o 
  -4   1   7    24399.18    23453.39    288.91 o 
  -3   1   7      947.85      972.26     26.07 o 
  -2   1   7     3462.06     3533.31     50.55 o 
  -1   1   7     7044.16     7299.30    144.54 o 
   0   1   7     6985.98     6935.89     84.63 o 
   1   1   7     2483.74     2628.18     43.53 o 
   2   1   7    21853.28    21256.39    199.46 o 
   3   1   7    18401.79    18718.50    226.62 o 
   4   1   7     1709.96     1669.51    111.84 o 
   5   1   7      110.64       66.76     33.68 o 
   6   1   7     9900.76    10095.74    227.13 o 
   7   1   7     7243.02     7185.43    134.56 o 
   8   1   7      176.65       76.55     43.97 o 
   9   1   7     1656.46     1633.72     69.37 o 
  10   1   7     1278.94     1190.46     67.40 o 
 -13   2   7     2200.71     2336.13     91.75 o 
 -12   2   7      705.03      709.78     63.51 o 
 -11   2   7     3947.66     3939.93    106.64 o 
 -10   2   7    24632.27    26065.60    369.17 o 
  -9   2   7     9579.69     9639.03    207.42 o 
  -8   2   7      389.90      345.02     91.35 o 
  -7   2   7     5672.77     5548.55    112.65 o 
  -6   2   7    40852.84    40706.39    524.95 o 
  -5   2   7    12942.90    13083.19    169.88 o 
  -4   2   7    18414.61    19147.52    229.63 o 
  -3   2   7    36595.67    37492.18    353.77 o 
  -2   2   7    19536.57    19687.48    191.92 o 
  -1   2   7      663.71      614.83     27.83 o 
   0   2   7    36656.30    36874.04    372.11 o 
   1   2   7    76227.84    77565.15    668.10 o 
   2   2   7    17590.07    17738.83    169.50 o 
   3   2   7       37.97       53.35     22.07 o 
   4   2   7    14068.76    14043.89    198.67 o 
   5   2   7    26046.28    26100.12    348.58 o 
   6   2   7     1544.15     1600.85     65.55 o 
   7   2   7     7063.99     6918.80    130.66 o 
   8   2   7    12289.72    12552.68    202.87 o 
   9   2   7     3210.98     3192.26     97.94 o 
  10   2   7      321.48      204.11     53.65 o 
 -13   3   7       22.52       52.92     52.20 o 
 -12   3   7     3134.54     3041.82     99.46 o 
 -11   3   7     5448.25     5683.28    136.72 o 
 -10   3   7      378.93      362.52     69.86 o 
  -9   3   7     9847.42     9818.30    198.04 o 
  -8   3   7    19410.38    20559.03    361.97 o 
  -7   3   7     4487.38     4602.40    108.15 o 
  -6   3   7       73.50       71.15     32.58 o 
  -5   3   7    25178.13    25436.22    302.43 o 
  -4   3   7    31895.54    31242.83    358.80 o 
  -3   3   7     4289.68     4394.57     56.75 o 
  -2   3   7     1486.32     1338.55     27.69 o 
  -1   3   7    20453.32    21084.35    241.50 o 
   0   3   7    14001.29    13871.46    151.91 o 
   1   3   7      592.32      666.78     21.00 o 
   2   3   7    53633.08    53593.93    537.87 o 
   3   3   7    20688.99    20233.47    222.01 o 
   4   3   7     2566.96     2497.19     69.64 o 
   5   3   7       72.38       43.83     31.27 o 
   6   3   7    16028.94    16277.78    237.95 o 
   7   3   7     8988.25     9478.59    204.61 o 
   8   3   7       69.11       50.81     46.97 o 
   9   3   7      993.69      983.58     65.25 o 
  10   3   7     2340.67     2477.50    114.78 o 
 -13   4   7      334.66      254.99     71.02 o 
 -12   4   7      295.51      234.09     62.88 o 
 -11   4   7       30.31      -35.22     45.76 o 
 -10   4   7     3449.37     3293.45    177.00 o 
  -9   4   7       20.34      -45.46     45.46 o 
  -8   4   7     2193.19     2141.43     71.86 o 
  -7   4   7     3419.79     3204.87     99.42 o 
  -6   4   7     3423.90     3383.38    109.19 o 
  -5   4   7     1448.52     1204.16     63.39 o 
  -4   4   7       16.77       44.28     20.87 o 
  -3   4   7      141.21      169.10     16.44 o 
  -2   4   7      523.17      550.11     21.50 o 
  -1   4   7        9.12        8.75     20.80 o 
   0   4   7     2867.44     2756.23     61.43 o 
   1   4   7     9718.04     9932.08     99.29 o 
   2   4   7     3135.38     3353.75     54.14 o 
   3   4   7     2781.14     2685.48     47.42 o 
   4   4   7     4126.80     4199.73     76.73 o 
   5   4   7      501.87      561.02     36.11 o 
   6   4   7       11.93       68.46     39.76 o 
   7   4   7       46.98       24.77     39.27 o 
   8   4   7       39.38      -41.26     50.06 o 
   9   4   7       77.46      -43.70     45.65 o 
  10   4   7        1.77      -65.82     65.82 o 
 -13   5   7      344.25      363.28     69.77 o 
 -12   5   7     1379.78     1422.61     74.17 o 
 -11   5   7     1758.96     1784.66     78.73 o 
 -10   5   7     1247.57      974.44    239.02 o 
  -9   5   7       91.33      -27.22     43.60 o 
  -8   5   7     2732.55     2773.61     81.31 o 
  -7   5   7      876.12      807.80     48.04 o 
  -6   5   7     1519.97     1455.39     64.16 o 
  -5   5   7     6348.41     6266.00    103.42 o 
  -4   5   7     9945.71     9386.18    190.20 o 
  -3   5   7       29.46       18.30     17.02 o 
  -2   5   7     5785.73     5841.25     76.06 o 
  -1   5   7     9391.50     9751.47    218.37 o 
   0   5   7     2431.82     2234.19     40.10 o 
   1   5   7      353.59      478.39     24.78 o 
   2   5   7     4064.49     3873.53     58.15 o 
   3   5   7     4901.03     4651.21     67.85 o 
   4   5   7      155.37      148.27     25.69 o 
   5   5   7     1111.15     1101.77     44.51 o 
   6   5   7     8519.05     8593.57    133.20 o 
   7   5   7     2909.77     2916.86    114.51 o 
   8   5   7       38.65        0.60     50.68 o 
   9   5   7      460.23      520.93     73.87 o 
  10   5   7     1780.03     1739.77    100.41 o 
 -13   6   7     3295.54     3290.57    130.54 o 
 -12   6   7     1161.84     1129.62    119.30 o 
 -11   6   7     5348.52     5649.14    130.46 o 
 -10   6   7    20242.29    21332.86    375.74 o 
  -9   6   7    12046.47    12102.32    239.32 o 
  -8   6   7     1323.22     1220.39     57.30 o 
  -7   6   7     1134.52     1067.86     52.58 o 
  -6   6   7    17981.56    17957.04    294.40 o 
  -5   6   7     1921.61     1892.71     60.95 o 
  -4   6   7    14852.61    15373.11    172.28 o 
  -3   6   7    22930.21    22226.90    234.73 o 
  -2   6   7    30261.25    29638.07    303.91 o 
  -1   6   7     1879.74     1876.38     46.21 o 
   0   6   7    16085.47    15397.35    165.96 o 
   1   6   7    44549.13    43747.67    440.45 o 
   2   6   7    10420.55    10220.85    118.37 o 
   3   6   7      757.12      736.86     27.14 o 
   4   6   7    10673.65    10846.16    140.92 o 
   5   6   7     5551.40     5718.18    123.96 o 
   6   6   7      335.45      350.52     36.66 o 
   7   6   7     4287.05     4206.42     89.79 o 
   8   6   7    11090.45    11242.29    230.36 o 
   9   6   7     6147.31     6296.57    172.54 o 
  10   6   7        8.36       20.96     76.29 o 
 -12   7   7     8373.89     8546.55    170.20 o 
 -11   7   7    11073.09    11766.95    288.77 o 
 -10   7   7     1110.85     1019.66     67.26 o 
  -9   7   7     6741.67     6819.72    135.81 o 
  -8   7   7    13990.07    14000.37    217.59 o 
  -7   7   7     1582.67     1638.60     61.31 o 
  -6   7   7       64.00       53.31     25.71 o 
  -5   7   7    14705.83    15258.06    211.54 o 
  -4   7   7    32517.59    31526.51    330.44 o 
  -3   7   7     2450.76     2458.41     46.08 o 
  -2   7   7     7312.93     7118.71    106.76 o 
  -1   7   7    28061.09    28040.72    316.37 o 
   0   7   7    34628.59    34688.31    352.54 o 
   1   7   7      754.88      745.06     27.44 o 
   2   7   7    31509.28    31293.73    351.44 o 
   3   7   7    13843.25    13586.76    167.11 o 
   4   7   7       91.56      120.19     42.24 o 
   5   7   7      873.30      774.98     41.94 o 
   6   7   7    14331.35    13790.11    186.55 o 
   7   7   7    12471.47    12209.93    175.30 o 
   8   7   7        3.66       43.57     54.41 o 
   9   7   7     2510.96     2609.76    119.82 o 
  10   7   7     3818.10     4072.78    223.26 o 
 -12   8   7      495.68      553.97     62.39 o 
 -11   8   7      231.99      160.86     50.40 o 
 -10   8   7     6531.91     6925.92    145.34 o 
  -9   8   7     2331.23     2148.26     78.80 o 
  -8   8   7        1.60      -20.90     43.11 o 
  -7   8   7      148.54      195.82     36.57 o 
  -6   8   7     5874.30     5697.06     94.43 o 
  -5   8   7     2002.67     1989.93     52.40 o 
  -4   8   7     4801.31     4757.78     98.71 o 
  -3   8   7     3985.37     4015.01     60.80 o 
  -2   8   7     3221.53     3251.07     77.59 o 
  -1   8   7     1517.94     1366.60     38.95 o 
   0   8   7     2808.76     2738.21     48.06 o 
   1   8   7    14041.60    13928.63    168.37 o 
   2   8   7     2076.67     2004.81     46.87 o 
   3   8   7       10.54      -11.53     20.34 o 
   4   8   7      647.47      672.83     66.95 o 
   5   8   7     3989.71     4013.14     86.89 o 
   6   8   7       96.06       61.42     31.70 o 
   7   8   7     4156.33     4393.09    117.16 o 
   8   8   7     2712.82     2690.32    100.72 o 
   9   8   7      903.86      969.55     78.68 o 
 -12   9   7      390.06      369.02    109.20 o 
 -11   9   7      297.08      436.71     74.34 o 
 -10   9   7      300.74      231.34     64.87 o 
  -9   9   7      695.03      662.77     54.12 o 
  -8   9   7      718.05      602.30     49.27 o 
  -7   9   7       47.48       21.26     42.24 o 
  -6   9   7      753.21      746.03     35.76 o 
  -5   9   7      639.59      612.68     35.37 o 
  -4   9   7     4252.10     4302.08     79.76 o 
  -3   9   7     1931.81     1827.96     50.38 o 
  -2   9   7     1410.31     1382.39     47.76 o 
  -1   9   7       26.71       28.75     23.86 o 
   0   9   7      221.59      228.59     21.56 o 
   1   9   7      552.08      524.81     26.79 o 
   2   9   7     3093.72     2930.93     73.87 o 
   3   9   7     3848.85     3618.29     75.29 o 
   4   9   7      362.37      366.50     34.01 o 
   5   9   7       10.48       51.98     47.24 o 
   6   9   7       81.18       78.03     54.04 o 
   7   9   7      157.52      173.37     58.77 o 
   8   9   7      743.33      725.88     67.89 o 
   9   9   7       43.82        7.09     60.38 o 
 -12  10   7      459.56      527.55     83.87 o 
 -11  10   7     1811.95     1915.58    105.76 o 
 -10  10   7     6757.97     6766.53    174.13 o 
  -9  10   7     3800.51     3892.11    105.01 o 
  -8  10   7       43.81       19.70     40.72 o 
  -7  10   7     5661.79     5647.50    100.55 o 
  -6  10   7    13019.89    12971.61    186.48 o 
  -5  10   7     1562.68     1468.96     51.43 o 
  -4  10   7      750.61      789.64     45.20 o 
  -3  10   7     2912.75     2864.33     86.59 o 
  -2  10   7    10050.13     9465.90    135.66 o 
  -1  10   7      706.55      655.16     38.24 o 
   0  10   7    13614.78    13305.05    184.74 o 
   1  10   7    15601.38    15340.70    205.59 o 
   2  10   7     3259.68     3304.53     67.48 o 
   3  10   7      310.72      324.22     31.55 o 
   4  10   7     7624.29     7889.49    162.11 o 
   5  10   7     5842.00     5882.65    139.60 o 
   6  10   7       20.02      -17.43     60.31 o 
   7  10   7     1493.19     1363.58    115.00 o 
   8  10   7     3838.08     3986.35    139.79 o 
   9  10   7     2254.12     2202.63    110.33 o 
 -11  11   7     2746.12     2692.50    124.12 o 
 -10  11   7      281.43      222.56     65.98 o 
  -9  11   7     4273.35     4389.70    137.03 o 
  -8  11   7    13894.66    14065.51    219.26 o 
  -7  11   7     5685.86     5630.73    115.15 o 
  -6  11   7      317.88      311.96     46.54 o 
  -5  11   7    17361.98    17645.59    283.82 o 
  -4  11   7    32356.91    32316.28    480.49 o 
  -3  11   7     1997.62     2149.83     80.37 o 
  -2  11   7     3698.65     3534.24    108.54 o 
  -1  11   7    12044.04    11652.71    200.76 o 
   0  11   7     9833.19     9889.03    129.19 o 
   1  11   7      275.18      282.11     33.20 o 
   2  11   7    18220.48    18152.70    243.24 o 
   3  11   7    16277.23    16083.66    267.34 o 
   4  11   7     2731.62     2622.13     89.79 o 
   5  11   7      416.83      433.89     53.45 o 
   6  11   7    10210.65    10366.80    209.40 o 
   7  11   7     6864.87     7138.92    173.57 o 
   8  11   7        4.48      160.78     71.52 o 
 -11  12   7       58.57       -5.18     68.97 o 
 -10  12   7     2359.11     2312.93    108.80 o 
  -9  12   7     1783.41     1677.87    153.22 o 
  -8  12   7      158.15      175.70     43.65 o 
  -7  12   7     1370.99     1422.99     77.91 o 
  -6  12   7    17978.79    18469.54    302.16 o 
  -5  12   7     9620.61     9489.36    176.25 o 
  -4  12   7     1674.63     1676.26     66.49 o 
  -3  12   7     6745.83     6984.02    311.04 o 
  -2  12   7     2574.71     2539.65    102.02 o 
  -1  12   7       54.24       51.71     26.68 o 
   0  12   7     3271.24     3274.18     61.34 o 
   1  12   7     8024.06     7788.41    136.40 o 
   2  12   7     1277.88     1225.37     43.64 o 
   3  12   7      180.58      209.10     45.74 o 
   4  12   7     2700.17     2758.30     93.50 o 
   5  12   7     7513.91     7464.15    161.17 o 
   6  12   7     1591.72     1503.03    106.05 o 
   7  12   7     1272.42     1281.14     82.99 o 
   8  12   7     3040.84     2994.14    126.56 o 
 -11  13   7       10.91       35.02     72.26 o 
 -10  13   7      185.30      128.95     75.35 o 
  -9  13   7       70.80       16.31     74.13 o 
  -8  13   7        6.50        7.26     63.32 o 
  -7  13   7       95.18       46.35     44.47 o 
  -6  13   7     1179.25     1194.45    150.23 o 
  -5  13   7      135.10      154.93     42.20 o 
  -4  13   7      427.29      409.74     47.49 o 
  -3  13   7      355.96      258.89     45.04 o 
  -2  13   7     1455.12     1402.68     49.07 o 
  -1  13   7       71.93       69.59     39.79 o 
   0  13   7        1.50      -24.13     24.13 o 
   1  13   7       70.53       71.61     26.95 o 
   2  13   7      355.26      348.18     45.42 o 
   3  13   7        7.22      -15.47     43.87 o 
   4  13   7        5.97      -40.32     43.09 o 
   5  13   7      639.14      704.69     64.15 o 
   6  13   7      111.77      194.01     60.06 o 
   7  13   7      436.93      238.98     86.21 o 
   8  13   7      220.14      292.54     72.84 o 
 -10  14   7     3012.69     3108.19    152.81 o 
  -9  14   7     2127.52     1932.84    123.42 o 
  -8  14   7      163.69      167.55     67.27 o 
  -7  14   7     3356.64     3104.93    130.97 o 
  -6  14   7     6890.85     6882.72    146.22 o 
  -5  14   7      521.72      439.53     50.30 o 
  -4  14   7     2391.58     2184.02    136.10 o 
  -3  14   7     7967.65     7727.45    293.70 o 
  -2  14   7     6650.23     6376.07    312.12 o 
  -1  14   7       75.94       61.54     42.18 o 
   0  14   7     5659.47     5593.21     97.85 o 
   1  14   7     5947.48     5800.99    125.53 o 
   2  14   7     5522.05     5738.08    127.13 o 
   3  14   7      369.25      375.20     66.88 o 
   4  14   7     2526.86     2648.34     97.95 o 
   5  14   7     1547.13     1687.57     81.46 o 
   6  14   7       20.06       -2.49     66.34 o 
   7  14   7     1033.90     1156.73     85.07 o 
 -10  15   7      505.35      677.12    177.74 o 
  -9  15   7     1278.35     1252.26    103.34 o 
  -8  15   7     6917.49     7197.64    210.90 o 
  -7  15   7     2812.59     2820.08    134.30 o 
  -6  15   7      239.11      189.56     47.30 o 
  -5  15   7     8772.12     8888.63    233.39 o 
  -4  15   7    14501.63    14592.66    246.93 o 
  -3  15   7      149.71      120.50     45.04 o 
  -2  15   7     7888.84     7548.35    341.38 o 
  -1  15   7     8988.46     9104.37    195.73 o 
   0  15   7     4826.25     5044.04    107.30 o 
   1  15   7        2.45      -44.99     47.22 o 
   2  15   7     8204.99     8569.94    199.65 o 
   3  15   7     9053.50     9196.83    179.51 o 
   4  15   7     1598.23     1520.96     74.22 o 
   5  15   7      686.10      557.65     73.71 o 
   6  15   7     6646.95     6786.40    165.76 o 
   7  15   7     4135.61     4630.82    167.70 o 
  -9  16   7     1399.84     1295.73    197.24 o 
  -8  16   7      116.65      119.64     77.36 o 
  -7  16   7     3291.41     3175.41    138.88 o 
  -6  16   7     7136.35     7438.05    207.57 o 
  -5  16   7     1993.02     1844.20     77.47 o 
  -4  16   7     1733.05     1649.48     73.86 o 
  -3  16   7     7513.79     7451.71    228.67 o 
  -2  16   7     4051.59     4004.54    196.16 o 
  -1  16   7      294.65      260.04     46.82 o 
   0  16   7     5829.51     6139.81    165.44 o 
   1  16   7    10233.92    10263.02    236.70 o 
   2  16   7     2174.09     1951.68    100.43 o 
   3  16   7      345.29      368.71     52.53 o 
   4  16   7     4403.93     4480.14    158.41 o 
   5  16   7     6096.22     6254.14    156.96 o 
   6  16   7      528.86      523.96     80.45 o 
  -9  17   7      682.81      598.98     96.48 o 
  -8  17   7      502.10      509.97     98.17 o 
  -7  17   7      260.84      140.81     74.83 o 
  -6  17   7      156.94      152.45     67.76 o 
  -5  17   7       16.12       90.02     62.15 o 
  -4  17   7      523.91      492.87     51.93 o 
  -3  17   7       27.16       60.97     62.86 o 
  -2  17   7      213.06      218.04     59.61 o 
  -1  17   7     1124.82      925.53     97.54 o 
   0  17   7     2540.54     2668.42    111.10 o 
   1  17   7      204.05      211.36     62.62 o 
   2  17   7     1113.61      936.41     78.39 o 
   3  17   7      547.39      500.73     58.12 o 
   4  17   7       47.09      -51.66     75.86 o 
   5  17   7      172.28      201.36     74.04 o 
   6  17   7      113.81      223.26    117.05 o 
  -8  18   7      411.62      504.07     90.89 o 
  -7  18   7      211.98      323.74     94.29 o 
  -6  18   7      624.87      618.89     84.58 o 
  -5  18   7        5.67       -2.91     80.20 o 
  -4  18   7      723.76      639.91     58.39 o 
  -3  18   7     1099.76     1158.10    151.73 o 
  -2  18   7      867.39      932.48     84.53 o 
  -1  18   7       58.39       65.03     80.20 o 
   0  18   7      881.68      897.92    175.57 o 
   1  18   7      696.69      684.49     77.99 o 
   2  18   7     1008.01      967.89     86.34 o 
   3  18   7      198.84      212.42    101.87 o 
   4  18   7      746.53      812.82    127.88 o 
   5  18   7      255.18      294.78    110.54 o 
  -7  19   7      744.20      748.38     96.13 o 
  -6  19   7      515.97      494.50     83.34 o 
  -5  19   7     3090.14     2823.51    130.71 o 
  -4  19   7     3835.17     3893.12    145.79 o 
  -3  19   7      753.64      704.17     60.27 o 
  -2  19   7     2112.04     2091.66    145.22 o 
  -1  19   7     6702.17     6899.23    257.94 o 
   0  19   7     4174.95     4147.86    146.57 o 
   1  19   7      101.44      249.27     95.37 o 
   2  19   7     2927.65     3212.27    197.24 o 
   3  19   7     4153.83     3964.40    216.75 o 
   4  19   7      631.53      505.03    112.71 o 
  -6  20   7     2470.76     2507.45    135.88 o 
  -5  20   7      482.90      586.96    112.71 o 
  -4  20   7      669.88      764.46    127.88 o 
  -3  20   7     4243.18     4590.82    277.44 o 
  -2  20   7     4985.74     5271.42    223.26 o 
  -1  20   7      726.58      745.63    112.71 o 
   0  20   7     2159.00     2392.95    171.23 o 
   1  20   7     5698.37     5685.42    249.27 o 
   2  20   7     1356.63     1415.39    138.72 o 
   3  20   7      354.08      203.75    112.71 o 
  -4  21   7      491.65      528.88    158.23 o 
  -3  21   7       47.11       21.68    127.88 o 
  -1  21   7     2012.99     2124.17    164.73 o 
   0  21   7     2527.43     2854.63    184.24 o 
   1  21   7      224.03      411.83    110.54 o 
 -13   0   8     1484.09     1575.70    127.88 o 
 -12   0   8      617.53      584.22     85.75 o 
 -11   0   8    11189.53    11520.87    284.30 o 
 -10   0   8     5292.05     5636.99    177.63 o 
  -9   0   8       31.37       45.39    162.56 o 
  -8   0   8     1339.82     1185.92     83.69 o 
  -7   0   8    29624.42    30777.23   1269.09 o 
  -6   0   8    17999.09    19244.75    663.26 o 
  -5   0   8     3684.50     3810.83    117.89 o 
  -4   0   8    70119.26    71542.32   1023.51 o 
  -3   0   8    59391.42    60804.16    861.41 o 
  -2   0   8    13136.01    13660.21    212.25 o 
  -1   0   8    15098.60    14563.12    298.25 o 
   0   0   8    25013.51    23814.27    470.61 o 
   1   0   8     1836.40     1876.18     62.88 o 
   2   0   8       26.91       65.85     27.08 o 
   3   0   8    12058.41    12291.16    206.77 o 
   4   0   8    21570.25    20637.10    880.02 o 
   5   0   8     6392.94     6282.28    160.47 o 
   6   0   8     3896.88     4009.88    134.78 o 
   7   0   8    21449.15    21316.88    427.69 o 
   8   0   8     7592.55     7912.91    212.46 o 
   9   0   8       34.47       37.71     68.90 o 
  10   0   8     3694.16     4105.99    167.98 o 
 -13   1   8     1614.66     1531.23     78.53 o 
 -12   1   8     2660.84     2794.08     96.18 o 
 -11   1   8      900.57      864.82     60.11 o 
 -10   1   8     1761.98     1626.80    138.69 o 
  -9   1   8     9048.57     9347.74    222.56 o 
  -8   1   8     2207.55     2202.11     79.05 o 
  -7   1   8        2.61      -36.87     36.87 o 
  -6   1   8    19188.81    18570.06    263.15 o 
  -5   1   8    55367.41    56818.19    638.67 o 
  -4   1   8    15349.65    15769.22    175.94 o 
  -3   1   8       88.20       89.65     24.48 o 
  -2   1   8      898.52      731.13     31.77 o 
  -1   1   8     4059.69     3919.25     95.00 o 
   0   1   8      858.99      991.06     55.41 o 
   1   1   8    21193.60    21111.41    237.61 o 
   2   1   8    10539.79    10129.45    107.16 o 
   3   1   8      988.92      978.20     45.17 o 
   4   1   8       61.91       37.40     30.04 o 
   5   1   8    11336.00    11930.11    198.66 o 
   6   1   8    16380.14    16974.18    247.34 o 
   7   1   8      210.34      167.05     42.57 o 
   8   1   8     1478.16     1341.05     62.79 o 
   9   1   8     1296.53     1221.38     66.87 o 
  10   1   8      672.34      725.16     65.06 o 
 -13   2   8      663.64      645.67     66.33 o 
 -12   2   8      219.20      177.15     54.46 o 
 -11   2   8        7.79      -24.13     42.36 o 
 -10   2   8       44.60      -35.74     43.72 o 
  -9   2   8     1105.74     1038.65    115.04 o 
  -8   2   8     1636.60     1491.49     80.96 o 
  -7   2   8     1408.60     1387.93     73.00 o 
  -6   2   8      471.04      424.83     41.43 o 
  -5   2   8       37.41      -26.20     26.20 o 
  -4   2   8      523.01      465.65     28.26 o 
  -3   2   8      275.82      317.63     17.83 o 
  -2   2   8     1697.51     1662.75     41.23 o 
  -1   2   8      152.17      199.92     24.84 o 
   0   2   8      676.99      658.69     37.47 o 
   1   2   8       11.39       24.45     17.15 o 
   2   2   8     2441.75     2332.23     50.56 o 
   3   2   8     4785.02     4757.92     73.70 o 
   4   2   8     1352.91     1278.59     46.87 o 
   5   2   8      235.79      230.23     36.56 o 
   6   2   8       37.42       23.31     37.04 o 
   7   2   8       46.72      -38.86     38.86 o 
   8   2   8       13.58      -18.98     44.20 o 
   9   2   8       39.21        6.62     49.49 o 
  10   2   8       20.69      -65.40     65.40 o 
 -13   3   8     1390.47     1430.91     77.11 o 
 -12   3   8      934.93      950.50     66.01 o 
 -11   3   8      100.38      158.88     64.76 o 
 -10   3   8     2519.90     2526.47     87.07 o 
  -9   3   8     5380.73     5269.67    134.33 o 
  -8   3   8     2824.87     2703.29    113.00 o 
  -7   3   8       22.19       23.90     38.29 o 
  -6   3   8     7099.08     7282.71    129.38 o 
  -5   3   8    27019.29    28112.01    331.06 o 
  -4   3   8      349.51      364.09     26.51 o 
  -3   3   8     6533.12     6762.30     77.47 o 
  -2   3   8     9961.84    10382.31    146.03 o 
  -1   3   8     8063.94     8425.11    125.16 o 
   0   3   8      773.81      839.44     31.05 o 
   1   3   8     8439.44     8301.67     93.95 o 
   2   3   8     6980.68     6634.67     94.51 o 
   3   3   8     2224.42     2136.32     49.49 o 
   4   3   8       22.73       -9.86     39.35 o 
   5   3   8     5700.45     5810.25    100.27 o 
   6   3   8     6527.23     6610.12    123.98 o 
   7   3   8       40.08      -26.26     52.01 o 
   8   3   8     2856.59     2833.65     90.26 o 
   9   3   8     2910.68     2940.16    109.84 o 
  10   3   8     1020.66      961.69     87.38 o 
 -13   4   8      871.56      879.37    140.91 o 
 -12   4   8     1804.57     1731.65     82.47 o 
 -11   4   8    18512.02    19077.87    569.40 o 
 -10   4   8    11903.95    12404.64    211.17 o 
  -9   4   8     1200.03     1106.55     79.15 o 
  -8   4   8      779.42      871.25     65.99 o 
  -7   4   8    17846.51    18163.25    300.34 o 
  -6   4   8     5710.56     5465.20    106.03 o 
  -5   4   8    11224.37    11581.82    155.16 o 
  -4   4   8    39702.24    40935.23    463.16 o 
  -3   4   8    29735.92    29510.13    305.34 o 
  -2   4   8     4685.68     4932.37     84.43 o 
  -1   4   8    16925.78    16655.20    257.77 o 
   0   4   8    44303.79    43139.43    479.43 o 
   1   4   8    12659.26    12309.83    155.90 o 
   2   4   8      535.05      508.69     38.61 o 
   3   4   8     6575.25     6517.14    140.08 o 
   4   4   8     9924.45    10225.90    142.55 o 
   5   4   8      511.12      602.24     64.63 o 
   6   4   8     8103.51     8024.93    129.41 o 
   7   4   8    18618.93    18292.54    267.60 o 
   8   4   8     4893.12     4735.90    138.64 o 
   9   4   8       83.52      -34.18     68.49 o 
 -13   5   8     2052.75     2186.23     97.24 o 
 -12   5   8     5863.03     6259.14    145.40 o 
 -11   5   8     1660.21     1686.91     99.13 o 
 -10   5   8     4264.57     4177.12    113.50 o 
  -9   5   8    14974.25    15501.68    241.85 o 
  -8   5   8     2600.16     2543.78     81.81 o 
  -7   5   8     1023.11     1062.42     65.03 o 
  -6   5   8     8232.89     8315.03    139.78 o 
  -5   5   8    23707.58    23988.51    287.89 o 
  -4   5   8     2750.20     2730.30     64.45 o 
  -3   5   8     7404.99     7429.52    101.36 o 
  -2   5   8    15057.66    14524.91    234.64 o 
  -1   5   8    23071.67    23508.34    302.06 o 
   0   5   8     1176.25      953.64     48.49 o 
   1   5   8    38712.47    36949.09    415.34 o 
   2   5   8    29542.53    28842.81    331.31 o 
   3   5   8     1372.52     1294.24     42.93 o 
   4   5   8      270.34      223.19     33.81 o 
   5   5   8    13737.96    13608.52    279.04 o 
   6   5   8    13821.63    13855.59    190.67 o 
   7   5   8       12.43       -4.32     41.62 o 
   8   5   8     1783.40     1897.05     69.09 o 
   9   5   8     2571.52     2367.45    114.82 o 
 -13   6   8      650.19      737.72     66.84 o 
 -12   6   8        3.71       -1.67     53.53 o 
 -11   6   8     1828.14     1808.31    140.12 o 
 -10   6   8     1930.20     1936.72     83.92 o 
  -9   6   8      595.80      626.80     55.13 o 
  -8   6   8      915.42      759.78     76.02 o 
  -7   6   8     1299.00     1205.30     65.70 o 
  -6   6   8     1933.27     1960.61     71.02 o 
  -5   6   8     1461.61     1340.12     65.07 o 
  -4   6   8     6374.90     6740.25     90.76 o 
  -3   6   8       77.82       88.97     20.16 o 
  -2   6   8     5070.68     4776.89     93.30 o 
  -1   6   8      448.02      401.84     31.60 o 
   0   6   8    11679.70    11835.17    148.05 o 
   1   6   8     4711.63     4581.46     75.37 o 
   2   6   8      209.40      215.46     21.92 o 
   3   6   8     4827.66     4895.92     79.92 o 
   4   6   8     1691.89     1789.71    111.69 o 
   5   6   8       10.22       -7.90     45.16 o 
   6   6   8     1465.79     1497.62     75.42 o 
   7   6   8     1760.81     1763.71     63.14 o 
   8   6   8      320.16      147.47     55.73 o 
   9   6   8       42.57       29.27     61.88 o 
 -12   7   8      780.91      817.94     85.64 o 
 -11   7   8       77.39       87.95     53.93 o 
 -10   7   8     1839.78     1861.12    129.21 o 
  -9   7   8     1580.40     1659.11    105.75 o 
  -8   7   8      238.89      228.59     49.12 o 
  -7   7   8     1127.65     1111.56     60.38 o 
  -6   7   8     3594.43     3424.65     98.05 o 
  -5   7   8     5546.85     5321.57     97.73 o 
  -4   7   8      943.73      941.76     36.61 o 
  -3   7   8       22.94       36.80     19.70 o 
  -2   7   8      790.85      810.74     30.97 o 
  -1   7   8     4611.57     4573.85     63.07 o 
   0   7   8      129.88      101.40     23.67 o 
   1   7   8     4536.66     4308.12     73.19 o 
   2   7   8     7056.82     6768.53    108.53 o 
   3   7   8     2898.08     2980.66     85.21 o 
   4   7   8      257.94      266.31     43.80 o 
   5   7   8     1669.38     1642.19     60.04 o 
   6   7   8      946.99      911.55     54.09 o 
   7   7   8      431.31      457.75     55.77 o 
   8   7   8       12.11      -52.00     52.00 o 
   9   7   8      427.76      309.11     66.21 o 
 -12   8   8      752.28      682.55     93.54 o 
 -11   8   8    13352.61    13916.12    332.45 o 
 -10   8   8     7926.31     8136.85    159.60 o 
  -9   8   8       26.16      -32.87     44.41 o 
  -8   8   8     3895.04     4016.46    100.24 o 
  -7   8   8     7253.65     7190.88    130.15 o 
  -6   8   8      860.17      861.88     64.45 o 
  -5   8   8     8167.79     8253.88    132.12 o 
  -4   8   8    15027.30    15307.80    192.96 o 
  -3   8   8    16081.42    15573.94    190.82 o 
  -2   8   8     2502.88     2533.57     52.45 o 
  -1   8   8     8486.93     8553.80    102.56 o 
   0   8   8    42708.31    42540.46    474.34 o 
   1   8   8    20003.33    20069.35    215.83 o 
   2   8   8       11.70        6.81     23.59 o 
   3   8   8    14909.59    15367.24    216.00 o 
   4   8   8    11186.83    11146.40    169.65 o 
   5   8   8       38.83        8.10     33.08 o 
   6   8   8     5695.56     5584.74    140.75 o 
   7   8   8     8920.96     8945.91    195.84 o 
   8   8   8     2958.35     3083.57    109.78 o 
   9   8   8      157.34       82.66     64.20 o 
 -12   9   8     4310.34     4391.85    121.79 o 
 -11   9   8      850.34      903.80     85.63 o 
 -10   9   8     4934.16     5094.12    124.36 o 
  -9   9   8    15284.75    16004.27    248.24 o 
  -8   9   8     5312.63     5415.84    134.21 o 
  -7   9   8      851.80      729.43     55.64 o 
  -6   9   8     8151.33     8434.77    123.43 o 
  -5   9   8    27996.97    27545.48    357.84 o 
  -4   9   8     7244.87     7290.60    206.18 o 
  -3   9   8     5802.90     5829.44     88.54 o 
  -2   9   8    15191.42    14969.35    203.80 o 
  -1   9   8    24835.98    25255.70    265.59 o 
   0   9   8     3387.81     3262.03     85.82 o 
   1   9   8    23681.19    23620.06    250.77 o 
   2   9   8    23532.37    22715.21    300.14 o 
   3   9   8     2541.68     2646.92     91.35 o 
   4   9   8      289.66      322.24     35.63 o 
   5   9   8    16369.95    16438.85    264.68 o 
   6   9   8    12541.81    12075.10    232.77 o 
   7   9   8      118.69      170.20     64.61 o 
   8   9   8     1560.55     1644.35     95.32 o 
   9   9   8     2231.00     2306.59    223.26 o 
 -12  10   8      188.80      177.43     79.19 o 
 -11  10   8     2097.91     2106.67    126.15 o 
 -10  10   8     2160.51     2063.86    139.89 o 
  -9  10   8      251.19      201.17     47.75 o 
  -8  10   8     1034.85      892.86     55.99 o 
  -7  10   8     5348.10     5221.45     94.96 o 
  -6  10   8     4041.28     4092.14     92.61 o 
  -5  10   8     2204.87     2126.94     61.86 o 
  -4  10   8     6691.26     7028.07    164.73 o 
  -3  10   8     4958.72     4916.80     98.94 o 
  -2  10   8     2480.26     2466.85     66.89 o 
  -1  10   8     4114.66     4050.25     97.74 o 
   0  10   8     9748.03     9293.87    126.56 o 
   1  10   8     2134.06     2071.40     58.00 o 
   2  10   8      100.41       65.82     29.61 o 
   3  10   8     1053.15      969.06     43.74 o 
   4  10   8     3321.25     3501.17     78.51 o 
   5  10   8      686.71      827.63     64.30 o 
   6  10   8     1216.72     1343.03     80.17 o 
   7  10   8     4912.33     5116.84    146.88 o 
   8  10   8     1430.49     1364.20     93.08 o 
 -11  11   8        2.91      -27.44     88.56 o 
 -10  11   8        7.77       16.70     72.91 o 
  -9  11   8       87.45       85.57     45.65 o 
  -8  11   8        1.04      -19.38     41.38 o 
  -7  11   8      699.78      595.27     81.04 o 
  -6  11   8      371.84      395.95     52.32 o 
  -5  11   8       30.09       25.42     38.64 o 
  -4  11   8     1701.78     1572.22     66.35 o 
  -3  11   8     4731.24     4539.01     91.78 o 
  -2  11   8     1709.74     1556.98     53.34 o 
  -1  11   8       74.24       96.36     25.24 o 
   0  11   8      996.02     1018.39     43.14 o 
   1  11   8      714.08      646.08     72.58 o 
   2  11   8      247.29      171.07     32.92 o 
   3  11   8      577.02      526.64     52.13 o 
   4  11   8      408.35      351.55     51.19 o 
   5  11   8      593.69      629.31     61.38 o 
   6  11   8      267.93      140.12     60.94 o 
   7  11   8       29.66      105.71     64.77 o 
   8  11   8      185.92      171.10     85.37 o 
 -11  12   8     3349.24     3329.86    134.78 o 
 -10  12   8     2800.60     2655.30    126.17 o 
  -9  12   8      125.22      101.81     59.36 o 
  -8  12   8     3242.11     3088.51    102.52 o 
  -7  12   8     6444.11     6609.75    170.92 o 
  -6  12   8      823.90      649.85     82.67 o 
  -5  12   8      322.04      335.19     89.59 o 
  -4  12   8     4341.35     4315.98    196.29 o 
  -3  12   8    10898.04    10744.61    174.86 o 
  -2  12   8      702.20      672.64     36.87 o 
  -1  12   8     5577.78     5496.41    107.56 o 
   0  12   8     9601.58     9362.31    136.48 o 
   1  12   8     2689.72     2802.69     74.35 o 
   2  12   8       53.63       13.39     40.09 o 
   3  12   8     5942.02     6128.05    136.32 o 
   4  12   8     5268.53     5177.57    129.14 o 
   5  12   8      176.15      181.15     54.48 o 
   6  12   8     1042.52     1004.16     94.14 o 
   7  12   8     3648.98     3743.35    163.22 o 
   8  12   8     2164.84     2134.22    184.24 o 
 -11  13   8      246.53      239.92    106.62 o 
 -10  13   8     1781.40     1525.71     98.48 o 
  -9  13   8     5555.41     5560.19    182.80 o 
  -8  13   8     3156.09     2838.99    131.42 o 
  -7  13   8       83.30       66.01     48.81 o 
  -6  13   8    11103.88    11160.66    375.52 o 
  -5  13   8    26949.18    26720.01    413.65 o 
  -4  13   8     6578.43     6599.05    218.40 o 
  -3  13   8     5194.14     5152.23    134.05 o 
  -2  13   8     6996.74     6782.75    123.59 o 
  -1  13   8     3140.07     3215.57     79.74 o 
   0  13   8        5.97       -7.72     25.34 o 
   1  13   8    11740.60    11612.94    219.50 o 
   2  13   8    10374.76    10139.51    254.98 o 
   3  13   8     1706.96     1758.51     76.76 o 
   4  13   8      311.86      318.84     76.17 o 
   5  13   8     9192.57     9072.93    188.57 o 
   6  13   8     9956.43     9893.59    248.17 o 
   7  13   8      473.29      467.78     83.92 o 
 -10  14   8      876.84      627.20     94.49 o 
  -9  14   8        2.88      -38.05     70.53 o 
  -8  14   8     2061.63     1958.60    118.21 o 
  -7  14   8     7779.95     7593.38    161.07 o 
  -6  14   8     5952.94     5893.15    134.79 o 
  -5  14   8      866.46      916.22    131.15 o 
  -4  14   8     7851.09     7618.13    154.38 o 
  -3  14   8     6660.61     6438.34    157.84 o 
  -2  14   8      821.05      828.68     58.64 o 
  -1  14   8     1782.10     1834.09     80.71 o 
   0  14   8     6049.33     5994.07    103.75 o 
   1  14   8      905.05      876.07     47.39 o 
   2  14   8      384.55      449.63    107.00 o 
   3  14   8     4171.67     3968.19    111.28 o 
   4  14   8     6540.84     6507.95    150.98 o 
   5  14   8     2600.77     2706.39    125.43 o 
   6  14   8      372.77      447.81     84.56 o 
   7  14   8     3519.46     3295.86    154.71 o 
 -10  15   8        3.57       91.89     87.29 o 
  -9  15   8      111.27       38.14     77.13 o 
  -8  15   8       43.71       12.20     65.29 o 
  -7  15   8        0.50      -21.72     61.62 o 
  -6  15   8      282.14      221.83     52.10 o 
  -5  15   8      636.19      491.49     51.73 o 
  -4  15   8      341.52      303.38     47.24 o 
  -3  15   8      272.78      147.70     48.12 o 
  -2  15   8       11.11       -4.30     44.73 o 
  -1  15   8     1292.26     1162.75     63.50 o 
   0  15   8      939.75     1005.52    112.71 o 
   1  15   8      247.17      198.09     46.92 o 
   2  15   8      218.15      203.31     49.02 o 
   3  15   8      143.78       54.13     58.18 o 
   4  15   8       17.15       -1.08     62.84 o 
   5  15   8      162.68      200.00     75.76 o 
   6  15   8      641.53      654.44     90.39 o 
  -9  16   8      865.53      899.62    100.62 o 
  -8  16   8       36.82      -13.01     71.88 o 
  -7  16   8     1164.84     1283.99     98.36 o 
  -6  16   8      392.02      404.19     76.45 o 
  -5  16   8       90.47       26.01     47.09 o 
  -4  16   8     2840.91     2764.31    176.43 o 
  -3  16   8     1600.32     1565.41    223.26 o 
  -2  16   8      399.36      419.49     56.15 o 
  -1  16   8     4319.50     4166.60    119.72 o 
   0  16   8     2559.88     2411.87    109.58 o 
   1  16   8     1148.06     1092.33     75.86 o 
   2  16   8      858.90      985.94     75.86 o 
   3  16   8       49.43       17.90     58.99 o 
   4  16   8      255.02      222.86    108.38 o 
   5  16   8       13.00      -21.72     71.84 o 
   6  16   8      427.58      493.63     86.70 o 
  -8  17   8     2683.85     2679.53    157.15 o 
  -7  17   8        1.69      -18.36     74.58 o 
  -6  17   8     3111.47     3256.94    137.44 o 
  -5  17   8     5699.05     6054.27    175.83 o 
  -4  17   8     1180.48      999.19     63.56 o 
  -3  17   8     2653.66     2547.09    101.71 o 
  -2  17   8     7527.50     7480.52    178.83 o 
  -1  17   8     3544.80     3970.99    207.00 o 
   0  17   8       23.42      -13.01     73.70 o 
   1  17   8     4109.88     4072.78    199.41 o 
   2  17   8     3872.53     3908.05    201.58 o 
   3  17   8     1089.99     1045.52    119.21 o 
   4  17   8      131.07      162.61     68.92 o 
   5  17   8     3371.86     3376.72    146.22 o 
  -7  18   8     4261.69     4598.79    176.01 o 
  -6  18   8      997.79     1037.85     94.23 o 
  -5  18   8      278.15      198.43     69.25 o 
  -4  18   8     3188.52     3079.05    147.88 o 
  -3  18   8     4904.00     5103.37    144.69 o 
  -2  18   8      391.82      461.68     93.20 o 
  -1  18   8     2981.86     2993.35    162.56 o 
   0  18   8     6827.64     7079.14    266.61 o 
   1  18   8     3429.59     3539.57    192.91 o 
   2  18   8        3.78      -86.70     86.70 o 
   3  18   8     3708.40     3609.58    140.18 o 
   4  18   8     2942.34     3101.73    205.91 o 
  -7  19   8        7.84      -56.36     84.53 o 
  -6  19   8      151.35      117.88    173.40 o 
  -5  19   8      131.79       46.92    120.30 o 
  -4  19   8        9.65       47.90     62.67 o 
  -3  19   8      237.52      189.08     93.20 o 
  -2  19   8      560.46      580.90    101.87 o 
  -1  19   8     1514.43     1569.29    130.05 o 
   0  19   8      692.60      593.90    110.54 o 
   1  19   8      486.86      366.31    110.54 o 
   2  19   8      858.14      611.24    117.05 o 
   3  19   8        9.45      123.55    106.21 o 
  -5  20   8       50.98       11.73     87.78 o 
  -4  20   8      442.15      360.38    104.04 o 
  -3  20   8     1006.86      933.58     93.55 o 
  -2  20   8       10.04       10.84     86.70 o 
  -1  20   8      943.78      945.04    119.21 o 
   0  20   8      181.94      262.27    104.04 o 
   1  20   8      289.17      164.73     95.37 o 
   2  20   8      109.57       69.36    106.21 o 
  -3  21   8      129.04      106.21    145.22 o 
  -2  21   8     2523.44     2577.19    173.40 o 
  -1  21   8     2262.81     2373.44    173.40 o 
   0  21   8       47.31       54.19     93.20 o 
 -13   1   9     2296.86     2415.11    155.80 o 
 -12   1   9      408.76      414.66     60.08 o 
 -11   1   9     1354.67     1191.48     65.36 o 
 -10   1   9     5901.64     5779.33    159.17 o 
  -9   1   9     1537.22     1446.88    108.56 o 
  -8   1   9       84.68       12.07     41.80 o 
  -7   1   9     1080.38      903.88     60.38 o 
  -6   1   9    25654.73    24830.62    514.17 o 
  -5   1   9     9106.53     9505.83    133.30 o 
  -4   1   9      958.27      988.06     36.12 o 
  -3   1   9    11016.65    11348.71    131.39 o 
  -2   1   9     8240.76     8166.06    122.78 o 
  -1   1   9      265.59      312.10     23.80 o 
   0   1   9    27343.91    27352.16    286.63 o 
   1   1   9    24450.36    23560.56    354.94 o 
   2   1   9     1541.52     1606.91     45.68 o 
   3   1   9      163.28      124.49     32.63 o 
   4   1   9     5456.92     5705.17     89.39 o 
   5   1   9     8632.89     8911.02    136.70 o 
   6   1   9      442.39      406.59     45.03 o 
   7   1   9     1506.82     1469.24     65.90 o 
   8   1   9     3530.58     3424.60     99.04 o 
   9   1   9     2335.25     2200.30     86.04 o 
 -13   2   9      685.63      762.66     68.88 o 
 -12   2   9     9417.65    10162.39    192.53 o 
 -11   2   9     8358.83     8786.27    412.49 o 
 -10   2   9      317.88      344.49     52.10 o 
  -9   2   9     2008.06     1685.05     73.08 o 
  -8   2   9     9401.35    10025.14    175.20 o 
  -7   2   9    12336.39    12512.57    293.30 o 
  -6   2   9     1453.78     1543.73     59.33 o 
  -5   2   9    35976.73    35802.27    413.26 o 
  -4   2   9    42783.25    43417.63    489.75 o 
  -3   2   9     5637.12     5516.20     75.13 o 
  -2   2   9     3100.21     2596.59     53.10 o 
  -1   2   9    43151.19    42060.92    520.73 o 
   0   2   9    18546.85    19000.03    226.58 o 
   1   2   9     1669.15     1696.68     54.03 o 
   2   2   9    16855.76    16835.55    189.53 o 
   3   2   9    19450.45    19106.24    218.51 o 
   4   2   9     3288.60     3269.75     71.34 o 
   5   2   9     2690.04     2673.10     73.12 o 
   6   2   9    15642.59    15656.71    211.31 o 
   7   2   9    11572.16    11827.21    192.96 o 
   8   2   9      748.87      704.48     56.98 o 
   9   2   9     1224.74     1352.60     70.95 o 
 -13   3   9     2912.69     2933.08    104.19 o 
 -12   3   9     1133.81     1264.77     91.04 o 
 -11   3   9      656.62      404.00    164.63 o 
 -10   3   9     9767.07    10052.58    203.36 o 
  -9   3   9     4175.88     4427.98    251.93 o 
  -8   3   9     1857.23     1865.83     77.59 o 
  -7   3   9     9632.74     9532.13    164.38 o 
  -6   3   9    30762.73    30618.52    406.97 o 
  -5   3   9     2643.24     2539.40     61.41 o 
  -4   3   9     5074.72     5097.39     80.27 o 
  -3   3   9     7821.06     7593.48     93.87 o 
  -2   3   9    10248.14    10013.80    236.03 o 
  -1   3   9    10401.50    10491.18    153.32 o 
   0   3   9    23698.27    23362.33    304.03 o 
   1   3   9    38628.51    37803.80    422.72 o 
   2   3   9     3355.27     3335.03     62.20 o 
   3   3   9       79.67       97.63     33.63 o 
   4   3   9     7038.83     7248.67    112.49 o 
   5   3   9    19297.95    19266.90    245.27 o 
   6   3   9      695.39      713.11     57.44 o 
   7   3   9     3630.85     3813.54     91.96 o 
   8   3   9     1583.32     1543.61     69.20 o 
   9   3   9     1260.52     1143.22     85.14 o 
 -13   4   9      391.66      280.99     62.44 o 
 -12   4   9      891.16      878.72     67.11 o 
 -11   4   9      804.68      800.30     78.88 o 
 -10   4   9       21.18        9.00     48.13 o 
  -9   4   9     1443.25     1298.40     83.83 o 
  -8   4   9     3436.42     3501.96     98.65 o 
  -7   4   9      682.70      604.96     48.33 o 
  -6   4   9     3789.68     3840.68    136.77 o 
  -5   4   9     3912.38     3576.00     71.15 o 
  -4   4   9      893.65     1024.36     46.08 o 
  -3   4   9     3057.71     3138.94     50.86 o 
  -2   4   9     1244.30     1137.48     49.88 o 
  -1   4   9     3063.53     3281.61     70.38 o 
   0   4   9     3095.34     3010.43     62.71 o 
   1   4   9      906.13      851.59     29.60 o 
   2   4   9     3215.61     3211.49     57.92 o 
   3   4   9     7593.69     7554.21    212.46 o 
   4   4   9     2613.67     2450.50     95.11 o 
   5   4   9      524.94      441.49     39.50 o 
   6   4   9     1900.72     1857.24     63.54 o 
   7   4   9      167.35      136.09     41.30 o 
   8   4   9       92.28       49.65     45.10 o 
   9   4   9      112.81       51.41     60.02 o 
 -13   5   9      271.53      323.61     61.00 o 
 -12   5   9       77.56       36.19     56.38 o 
 -11   5   9     1688.21     1693.60     82.92 o 
 -10   5   9     5655.37     5796.00    131.71 o 
  -9   5   9     2465.16     2356.89     90.73 o 
  -8   5   9      789.79      795.16     74.07 o 
  -7   5   9      680.92      636.87     49.16 o 
  -6   5   9     5538.10     5440.78    135.15 o 
  -5   5   9     2401.56     2359.43     59.74 o 
  -4   5   9      729.16      705.09     36.48 o 
  -3   5   9      831.11      858.00     28.54 o 
  -2   5   9     3457.30     3388.36     70.88 o 
  -1   5   9      360.83      399.37     33.15 o 
   0   5   9    12857.56    12712.77    181.11 o 
   1   5   9    16764.94    16352.34    212.15 o 
   2   5   9     1806.97     1857.20     46.20 o 
   3   5   9     1300.45     1279.93     46.32 o 
   4   5   9       80.20       61.90     39.36 o 
   5   5   9     1735.56     1605.08     55.61 o 
   6   5   9       12.93       35.97     37.72 o 
   7   5   9     1093.09      963.36     70.33 o 
   8   5   9     1339.82     1339.25     77.39 o 
   9   5   9      862.35      935.46     76.76 o 
 -12   6   9     7075.64     7768.03    167.66 o 
 -11   6   9     9550.27    10159.21    218.37 o 
 -10   6   9      983.97     1030.71     67.10 o 
  -9   6   9     1838.26     1945.92     88.23 o 
  -8   6   9    13232.08    13425.46    212.65 o 
  -7   6   9     7769.27     7565.35    158.64 o 
  -6   6   9     3481.89     3238.31     88.85 o 
  -5   6   9    12788.31    12822.50    169.43 o 
  -4   6   9     7800.60     7513.56    107.08 o 
  -3   6   9      253.88      262.66     23.97 o 
  -2   6   9     9241.28     8851.14    139.85 o 
  -1   6   9    25497.04    25135.29    653.24 o 
   0   6   9    18539.57    18617.17    250.26 o 
   1   6   9      464.58      404.16     28.81 o 
   2   6   9     6361.36     6402.08    110.99 o 
   3   6   9    13304.01    13209.17    192.36 o 
   4   6   9     1128.20     1127.41     52.41 o 
   5   6   9     5815.59     5631.96    112.54 o 
   6   6   9    13157.21    12776.84    181.71 o 
   7   6   9     5037.77     5092.17    105.57 o 
   8   6   9       13.98      -13.47     63.82 o 
   9   6   9     2440.94     2465.23    117.63 o 
 -12   7   9      898.53      768.88     97.33 o 
 -11   7   9     2734.78     2708.66    101.24 o 
 -10   7   9    18843.00    19800.15    299.61 o 
  -9   7   9    11832.10    12039.85    229.01 o 
  -8   7   9      329.23      421.51     49.61 o 
  -7   7   9     4209.64     4496.73    148.97 o 
  -6   7   9    16549.44    16555.00    238.64 o 
  -5   7   9     3353.50     3578.42    144.54 o 
  -4   7   9     9634.91    10152.83    156.69 o 
  -3   7   9     9013.62     9223.23    123.21 o 
  -2   7   9     8404.26     7895.25    106.29 o 
  -1   7   9     3438.82     3364.65     73.65 o 
   0   7   9    14699.67    14719.65    182.02 o 
   1   7   9    38071.41    36704.36    416.71 o 
   2   7   9    10959.04    10673.54    145.12 o 
   3   7   9      338.88      355.07     36.32 o 
   4   7   9     5610.51     5666.62    110.22 o 
   5   7   9     7721.49     8018.89    139.10 o 
   6   7   9       48.35       35.29     53.50 o 
   7   7   9     5090.26     5178.10    170.67 o 
   8   7   9     3710.26     3977.65    144.52 o 
 -12   8   9     2112.92     2080.52    121.16 o 
 -11   8   9     2081.00     2003.28     89.23 o 
 -10   8   9       76.59       11.29     56.81 o 
  -9   8   9      521.12      440.28     52.87 o 
  -8   8   9     5369.76     5274.56    116.38 o 
  -7   8   9     6625.09     6719.60    131.48 o 
  -6   8   9       43.51      -15.35     50.06 o 
  -5   8   9      520.65      489.28     48.02 o 
  -4   8   9      160.14      200.53     35.52 o 
  -3   8   9      140.25      169.86     24.91 o 
  -2   8   9     1717.17     1759.40     54.12 o 
  -1   8   9    12143.48    11490.35    132.13 o 
   0   8   9     4238.80     4148.98     73.44 o 
   1   8   9        1.15       -6.73     27.59 o 
   2   8   9     1567.66     1624.16     52.22 o 
   3   8   9     1295.75     1344.07     80.46 o 
   4   8   9      785.94      814.73     44.94 o 
   5   8   9      517.49      546.88     45.99 o 
   6   8   9     2378.25     2435.93    104.28 o 
   7   8   9      141.27      115.59     64.03 o 
   8   8   9      218.68      176.10     87.76 o 
 -12   9   9      165.98       97.08     95.13 o 
 -11   9   9       51.24       45.85     71.54 o 
 -10   9   9      379.18      374.95     78.84 o 
  -9   9   9       37.20        5.85     46.07 o 
  -8   9   9      863.85      884.70     55.46 o 
  -7   9   9     4310.85     4347.56    100.95 o 
  -6   9   9     1921.63     1793.90     66.83 o 
  -5   9   9      101.32      -39.12     39.12 o 
  -4   9   9      529.24      460.43     37.56 o 
  -3   9   9      392.65      316.72     28.77 o 
  -2   9   9       89.68      123.21     25.01 o 
  -1   9   9       61.12      126.49     20.41 o 
   0   9   9      106.34      141.74     26.45 o 
   1   9   9     2244.04     2191.77     59.13 o 
   2   9   9      753.38      742.66     41.94 o 
   3   9   9      695.64      648.13     43.13 o 
   4   9   9     2711.88     2886.31     77.15 o 
   5   9   9      423.81      393.76     42.99 o 
   6   9   9      112.38      152.52     59.26 o 
   7   9   9       87.60       72.86     75.49 o 
   8   9   9       21.34      -74.87     74.87 o 
 -11  10   9     4363.39     4159.49    150.15 o 
 -10  10   9      454.62      605.87    113.68 o 
  -9  10   9     2982.45     3140.86     97.55 o 
  -8  10   9    10347.82    10273.12    174.34 o 
  -7  10   9     1964.69     1776.45     69.18 o 
  -6  10   9     5192.39     5289.09    134.75 o 
  -5  10   9    16357.47    15863.71    308.16 o 
  -4  10   9    18413.66    17707.51    353.24 o 
  -3  10   9     5920.45     6288.15    344.38 o 
  -2  10   9     1537.96     1560.96     62.41 o 
  -1  10   9     6483.42     6706.55    125.52 o 
   0  10   9     9817.75     9526.99    130.27 o 
   1  10   9        3.99      -28.02     28.02 o 
   2  10   9     7523.04     7529.95    127.06 o 
   3  10   9     7832.12     7788.28    130.82 o 
   4  10   9      896.75      831.67     44.73 o 
   5  10   9     2631.18     2606.69    103.10 o 
   6  10   9     9059.95     9414.01    241.22 o 
   7  10   9     4390.01     4630.20    234.09 o 
   8  10   9      267.90      276.54     90.10 o 
 -11  11   9     1364.69     1272.96    161.08 o 
 -10  11   9     6682.73     6800.28    313.51 o 
  -9  11   9     4256.60     4041.33    110.01 o 
  -8  11   9      173.18      125.37     44.78 o 
  -7  11   9     6431.50     6535.87    145.66 o 
  -6  11   9    21920.43    22780.23    362.80 o 
  -5  11   9     8493.52     8613.75    242.16 o 
  -4  11   9     3573.97     3451.75     93.04 o 
  -3  11   9    11946.14    11732.56    191.14 o 
  -2  11   9     8700.10     8794.57    187.85 o 
  -1  11   9      393.93      427.13     40.33 o 
   0  11   9    11017.26    11116.23    243.53 o 
   1  11   9    16821.24    16202.32    204.36 o 
   2  11   9     2039.77     2070.94     65.82 o 
   3  11   9      341.80      355.50     37.52 o 
   4  11   9     8695.86     8645.38    215.14 o 
   5  11   9    12022.91    12362.88    284.28 o 
   6  11   9     1091.84      956.80     92.89 o 
   7  11   9     2193.31     2118.18    257.94 o 
 -11  12   9      803.90      769.16     84.72 o 
 -10  12   9      177.21      151.42     73.64 o 
  -9  12   9      552.50      496.58     84.35 o 
  -8  12   9     3196.32     3165.10    103.39 o 
  -7  12   9     4716.56     4815.97    122.77 o 
  -6  12   9        3.46      -42.20     42.20 o 
  -5  12   9     5123.15     5151.83    154.89 o 
  -4  12   9     6238.40     6319.70    135.45 o 
  -3  12   9     1607.79     1617.80     67.12 o 
  -2  12   9     4016.58     4045.74     91.53 o 
  -1  12   9     7790.78     7194.68    115.85 o 
   0  12   9      916.91      940.17     45.08 o 
   1  12   9     1138.44     1197.05     53.30 o 
   2  12   9     3826.44     3778.27    124.72 o 
   3  12   9     4390.41     4463.02    142.32 o 
   4  12   9     1366.88     1562.10    262.27 o 
   5  12   9      210.10      162.77     71.26 o 
   6  12   9     3025.53     3236.62    145.39 o 
   7  12   9     2685.54     2616.09    139.48 o 
 -10  13   9      104.83       60.66     81.03 o 
  -9  13   9      108.23       82.09     69.70 o 
  -8  13   9      156.71       75.42     52.80 o 
  -7  13   9      158.78      116.92     49.62 o 
  -6  13   9       86.37       79.53     46.91 o 
  -5  13   9       72.89       13.32     45.54 o 
  -4  13   9      360.06      381.06     65.49 o 
  -3  13   9       74.88       40.66     57.44 o 
  -2  13   9     1453.17     1433.80     75.05 o 
  -1  13   9      413.45      447.45     33.65 o 
   0  13   9      170.27      206.02     28.65 o 
   1  13   9      120.20      117.24    100.18 o 
   2  13   9      961.54      925.32     73.14 o 
   3  13   9        8.80     -101.60    107.29 o 
   4  13   9       71.82       12.98     62.06 o 
   5  13   9      241.71      120.39    128.97 o 
   6  13   9        2.25       41.58     79.65 o 
   7  13   9       44.65       19.40     75.49 o 
 -10  14   9      187.93      138.01     81.34 o 
  -9  14   9      269.87      244.93     80.31 o 
  -8  14   9     1420.78     1372.26    172.32 o 
  -7  14   9      389.72      345.74     65.65 o 
  -6  14   9      442.24      374.26     53.32 o 
  -5  14   9     2861.35     2913.06    157.33 o 
  -4  14   9     7087.22     6902.49    242.93 o 
  -3  14   9     1056.70     1035.83    175.57 o 
  -2  14   9     2003.33     2027.42     85.46 o 
  -1  14   9     2992.01     3129.45    102.14 o 
   0  14   9     2767.81     2723.58     70.53 o 
   1  14   9      155.25      129.27     45.69 o 
   2  14   9     2046.23     1988.29    101.12 o 
   3  14   9     1511.32     1532.15    149.56 o 
   4  14   9       18.56      -26.33     61.95 o 
   5  14   9      472.73      531.56     83.45 o 
   6  14   9     1968.12     1824.46    112.27 o 
  -9  15   9     2141.19     1859.35    121.02 o 
  -8  15   9       95.48       87.01     72.83 o 
  -7  15   9     3585.04     3420.09    146.85 o 
  -6  15   9     9468.37     9834.11    194.35 o 
  -5  15   9     2485.22     2351.09    106.62 o 
  -4  15   9      863.94      785.24     57.05 o 
  -3  15   9    10472.22    10239.87    574.39 o 
  -2  15   9     8735.29     8786.83    199.80 o 
  -1  15   9       21.16       15.82     94.29 o 
   0  15   9     9421.87     9283.51    307.79 o 
   1  15   9    10874.25    10735.13    243.69 o 
   2  15   9     2202.23     2237.19     91.92 o 
   3  15   9       92.29      -20.06     60.41 o 
   4  15   9     4609.59     4588.60    160.91 o 
   5  15   9     5950.62     6356.40    357.64 o 
   6  15   9      987.03     1005.15    162.56 o 
  -9  16   9      915.87      765.50    164.73 o 
  -8  16   9     4065.94     4382.74    227.59 o 
  -7  16   9     3228.49     3621.69    172.32 o 
  -6  16   9      116.49      154.41     53.41 o 
  -5  16   9     4833.95     4703.11    124.67 o 
  -4  16   9     6453.13     6545.65    145.13 o 
  -3  16   9     2333.58     2066.06     92.64 o 
  -2  16   9     1600.51     1507.54     84.97 o 
  -1  16   9     7633.89     7595.01    270.94 o 
   0  16   9     3378.87     3318.48    171.23 o 
   1  16   9      117.40       82.37     80.20 o 
   2  16   9     3193.10     3123.27    129.50 o 
   3  16   9     5591.24     6051.18    411.83 o 
   4  16   9     1863.07     1933.73    133.30 o 
   5  16   9      259.84      161.23     77.30 o 
  -8  17   9       13.04      -26.55     76.11 o 
  -7  17   9      247.99      246.04     85.31 o 
  -6  17   9      364.18      337.11     75.37 o 
  -5  17   9        8.16      -46.15     47.30 o 
  -4  17   9      370.59      445.23     93.19 o 
  -3  17   9      191.00      140.58     53.62 o 
  -2  17   9      489.43      500.70     88.87 o 
  -1  17   9      594.24      604.74    101.87 o 
   0  17   9       51.99      110.54     91.04 o 
   1  17   9      550.59      496.36    104.04 o 
   2  17   9       23.70      -11.52     63.59 o 
   3  17   9       99.27       50.94     70.50 o 
   4  17   9      702.69      723.31    105.12 o 
  -7  18   9       14.71       87.00    102.96 o 
  -6  18   9       85.11      106.21    130.05 o 
  -5  18   9      396.59      412.74     75.16 o 
  -4  18   9     1830.00     1949.19     88.54 o 
  -3  18   9       32.23       40.11     68.28 o 
  -2  18   9     1477.19     1532.44    127.88 o 
  -1  18   9     1931.52     1812.05    143.06 o 
   0  18   9      661.54      578.73    101.87 o 
   1  18   9       20.86       45.52     95.37 o 
   2  18   9      414.95      390.15    112.71 o 
   3  18   9      158.59      112.05    117.05 o 
  -6  19   9     2144.74     2293.17    138.72 o 
  -5  19   9      575.40      496.50     80.59 o 
  -4  19   9      153.19      118.65     56.41 o 
  -3  19   9     3149.70     3078.54    175.57 o 
  -2  19   9     2289.66     2366.94    169.07 o 
  -1  19   9        4.54      -56.36     95.37 o 
   0  19   9     2553.12     2696.40    175.57 o 
   1  19   9     5265.60     5260.58    247.10 o 
   2  19   9     2248.61     1994.12    153.89 o 
  -4  20   9     1611.27     1497.76    186.41 o 
  -3  20   9      235.17      133.62     80.59 o 
  -2  20   9      783.90      739.13    117.05 o 
  -1  20   9     3786.25     3897.21    208.08 o 
   0  20   9     2684.41     2661.72    175.57 o 
   1  20   9       65.24       32.51    106.21 o 
 -13   0  10     9112.96     9765.63    288.28 o 
 -12   0  10    12020.47    12948.86    499.61 o 
 -11   0  10      642.45      409.66    160.40 o 
 -10   0  10      146.74       97.79     76.91 o 
  -9   0  10     6526.68     6822.63    204.47 o 
  -8   0  10     3540.46     4080.09    233.01 o 
  -7   0  10     2082.88     2222.37    112.87 o 
  -6   0  10    25019.75    24785.20    481.91 o 
  -5   0  10    49609.24    49173.69   1259.06 o 
  -4   0  10    12713.75    13531.92    221.87 o 
  -3   0  10     4318.54     4596.06     97.88 o 
  -2   0  10    34978.25    33854.88    494.30 o 
  -1   0  10    15276.09    14796.86    233.69 o 
   0   0  10      396.91      411.30     48.15 o 
   1   0  10     7503.96     7591.64    144.46 o 
   2   0  10    10763.63    11210.04    274.95 o 
   3   0  10      180.22      171.03     39.50 o 
   4   0  10     3990.77     3726.74    113.20 o 
   5   0  10    16873.07    16919.54    288.27 o 
   6   0  10    14502.61    15122.56    323.84 o 
   7   0  10     1715.14     1882.91    112.71 o 
   8   0  10      871.62      825.79     94.24 o 
   9   0  10     4075.79     4209.94    165.09 o 
 -13   1  10      883.33      909.01     75.00 o 
 -12   1  10      511.86      529.97     62.19 o 
 -11   1  10     5168.62     5190.09    155.89 o 
 -10   1  10     2900.07     2849.38    115.13 o 
  -9   1  10      208.63      187.60     52.10 o 
  -8   1  10     3807.75     3671.47    108.18 o 
  -7   1  10    11200.38    10966.35    193.42 o 
  -6   1  10    10498.42    10726.16    236.21 o 
  -5   1  10     3618.40     3887.31     75.86 o 
  -4   1  10    14424.64    14554.02    216.41 o 
  -3   1  10    13119.04    13108.66    172.63 o 
  -2   1  10     1477.49     1433.99     59.05 o 
  -1   1  10     8236.14     8016.53    111.70 o 
   0   1  10    26922.62    26935.50    367.38 o 
   1   1  10      161.30      164.59     25.98 o 
   2   1  10     1081.31      988.50     56.71 o 
   3   1  10     5157.38     5321.84     95.56 o 
   4   1  10    15806.69    15847.41    191.62 o 
   5   1  10     1545.08     1524.51     54.19 o 
   6   1  10     4008.81     3888.40     91.17 o 
   7   1  10     5121.57     5002.86    106.88 o 
   8   1  10     3199.69     3207.12    166.75 o 
   9   1  10      132.30      181.55     67.42 o 
 -13   2  10       30.15       26.84     66.40 o 
 -12   2  10      542.07      512.32     63.94 o 
 -11   2  10      209.06      199.40     54.73 o 
 -10   2  10      220.66      104.91     52.06 o 
  -9   2  10       40.80      -47.85     47.85 o 
  -8   2  10       36.87      -29.64     51.49 o 
  -7   2  10      430.18      378.34     47.11 o 
  -6   2  10     3584.80     3506.11     90.95 o 
  -5   2  10     1473.55     1417.50     48.23 o 
  -4   2  10      540.50      589.39     26.29 o 
  -3   2  10      847.40      781.72     29.40 o 
  -2   2  10      932.53      877.34     34.42 o 
  -1   2  10      809.94      814.09     39.54 o 
   0   2  10       79.87       54.90     26.29 o 
   1   2  10      199.30      207.03     25.11 o 
   2   2  10       10.99        0.23     24.79 o 
   3   2  10      285.99      286.40     32.41 o 
   4   2  10      243.83      180.65     37.58 o 
   5   2  10     1979.50     1840.51     59.00 o 
   6   2  10      568.04      522.23     46.97 o 
   7   2  10        0.27      -40.26     40.26 o 
   8   2  10       15.23       12.27     48.65 o 
   9   2  10       50.88       26.01    104.04 o 
 -13   3  10      107.47       98.37     60.39 o 
 -12   3  10     1555.66     1656.45     81.22 o 
 -11   3  10     5369.72     5168.68    223.69 o 
 -10   3  10     3262.13     3575.67    131.30 o 
  -9   3  10       60.94       -5.99     49.23 o 
  -8   3  10      624.53      519.13     80.40 o 
  -7   3  10     4783.62     4557.97    137.56 o 
  -6   3  10    11375.53    11384.86    181.21 o 
  -5   3  10      598.10      589.25     34.77 o 
  -4   3  10     3088.74     3403.05     56.03 o 
  -3   3  10     4672.97     4492.53     86.41 o 
  -2   3  10      183.81      190.46     25.07 o 
  -1   3  10    13755.23    13476.72    176.31 o 
   0   3  10    26643.13    26798.29    312.63 o 
   1   3  10     7506.15     7880.20    133.40 o 
   2   3  10      762.52      713.33     36.45 o 
   3   3  10      117.87      122.10     31.63 o 
   4   3  10     3217.80     3182.72     80.38 o 
   5   3  10      925.27      975.38     48.61 o 
   6   3  10      427.81      430.44     53.88 o 
   7   3  10     1745.53     1652.72     65.35 o 
   8   3  10     1380.90     1407.87     65.64 o 
 -12   4  10     5919.60     6633.19    193.40 o 
 -11   4  10      359.15      324.91     98.86 o 
 -10   4  10     1367.04     1224.91     71.21 o 
  -9   4  10    10431.84    10500.04    220.00 o 
  -8   4  10     7193.40     7300.32    147.60 o 
  -7   4  10      877.75      878.62     54.00 o 
  -6   4  10    15399.83    15441.27    227.62 o 
  -5   4  10    19877.33    18942.45    233.15 o 
  -4   4  10     3745.51     3787.05     59.27 o 
  -3   4  10     5622.14     5993.42     92.69 o 
  -2   4  10    38017.56    37901.72    573.57 o 
  -1   4  10    22387.22    22572.27    297.70 o 
   0   4  10      423.89      364.61     35.28 o 
   1   4  10     9734.22     9735.72    117.15 o 
   2   4  10    19520.61    19322.28    214.80 o 
   3   4  10     5363.97     5432.36     87.18 o 
   4   4  10      746.35      627.22     44.23 o 
   5   4  10    15725.20    15890.47    211.42 o 
   6   4  10     9750.43     9843.63    152.59 o 
   7   4  10       52.79       65.06     43.62 o 
   8   4  10     1638.51     1516.04     91.70 o 
 -12   5  10      979.58      898.40     98.10 o 
 -11   5  10     9856.13    10248.29    193.82 o 
 -10   5  10     9198.59     9855.01    209.20 o 
  -9   5  10      429.30      422.39     66.18 o 
  -8   5  10     5673.50     5546.32    164.67 o 
  -7   5  10    22511.32    23083.36    324.96 o 
  -6   5  10    11391.05    11594.53    185.52 o 
  -5   5  10     3221.75     3262.45     69.79 o 
  -4   5  10     7995.85     8150.13    101.62 o 
  -3   5  10     4487.11     4508.27     77.53 o 
  -2   5  10     2502.26     2183.34     61.52 o 
  -1   5  10     8085.88     8078.53    156.43 o 
   0   5  10    36428.48    36214.53    458.65 o 
   1   5  10     7129.16     7278.61    106.84 o 
   2   5  10      459.39      486.95     30.10 o 
   3   5  10     4819.38     4846.49     86.74 o 
   4   5  10    18079.88    18201.91    257.56 o 
   5   5  10      593.49      635.11     48.65 o 
   6   5  10     5453.03     5734.02    109.21 o 
   7   5  10     3033.97     3229.15     94.54 o 
   8   5  10     1586.30     1709.44     95.19 o 
 -12   6  10     1813.39     1819.15    113.91 o 
 -11   6  10      213.16      168.57     60.34 o 
 -10   6  10       89.30      130.60     72.58 o 
  -9   6  10     2607.82     2638.01    112.66 o 
  -8   6  10     4247.81     3891.18    123.75 o 
  -7   6  10       60.50        8.31     47.56 o 
  -6   6  10     2473.38     2456.46     76.45 o 
  -5   6  10      868.14      846.03     42.34 o 
  -4   6  10      185.49      182.17     25.91 o 
  -3   6  10      251.49      262.79     33.65 o 
  -2   6  10     5654.01     5426.20     97.78 o 
  -1   6  10     1280.29     1213.43     67.58 o 
   0   6  10        2.73      -31.46     31.46 o 
   1   6  10      164.42      183.71     25.82 o 
   2   6  10     3957.10     4140.88     87.01 o 
   3   6  10     1753.79     1688.73     52.98 o 
   4   6  10      445.33      437.88     54.44 o 
   5   6  10     1330.36     1412.79     59.94 o 
   6   6  10      579.72      586.97     56.56 o 
   7   6  10       35.24       26.08    104.04 o 
   8   6  10      633.25      475.66     87.08 o 
 -12   7  10       68.80      190.28     80.36 o 
 -11   7  10      486.93      487.34     63.03 o 
 -10   7  10     1072.30     1022.57     90.73 o 
  -9   7  10      206.50      131.15     47.37 o 
  -8   7  10     1809.49     1783.11     71.91 o 
  -7   7  10     1534.47     1637.05     78.54 o 
  -6   7  10      416.36      338.27     43.57 o 
  -5   7  10       26.69        1.60     31.59 o 
  -4   7  10      591.55      703.14     34.46 o 
  -3   7  10     1253.05     1209.45     38.49 o 
  -2   7  10        5.64      -16.16     28.56 o 
  -1   7  10     2383.10     2315.10     67.06 o 
   0   7  10     2686.64     2533.09     72.74 o 
   1   7  10     5495.09     5602.20     90.66 o 
   2   7  10      132.78      105.19     30.55 o 
   3   7  10      892.06      894.19     44.39 o 
   4   7  10      557.34      517.85     44.09 o 
   5   7  10      179.93      128.49     46.17 o 
   6   7  10      294.30      260.49     52.27 o 
   7   7  10      625.76      735.49     89.46 o 
   8   7  10      183.05       11.83     82.76 o 
 -12   8  10     4145.12     4423.05    163.58 o 
 -11   8  10     1797.96     1793.77     97.61 o 
 -10   8  10     1375.76     1373.59     71.96 o 
  -9   8  10     8950.54     9620.08    173.49 o 
  -8   8  10     3872.34     3913.93    100.59 o 
  -7   8  10     1554.52     1520.75     73.23 o 
  -6   8  10    11432.25    11317.09    180.87 o 
  -5   8  10    14137.69    14026.99    297.05 o 
  -4   8  10     4481.79     4647.47     90.33 o 
  -3   8  10     3964.91     3877.79    128.92 o 
  -2   8  10    15894.77    15624.67    219.09 o 
  -1   8  10     5904.00     6039.00    109.50 o 
   0   8  10     1625.93     1642.29     62.70 o 
   1   8  10     3952.82     4070.83     92.92 o 
   2   8  10    18257.80    17656.92    222.28 o 
   3   8  10     2733.55     2755.67     79.99 o 
   4   8  10     2293.18     2373.18     82.73 o 
   5   8  10    10775.10    10841.18    200.56 o 
   6   8  10     7794.75     7904.22    218.15 o 
   7   8  10      147.58      184.18     83.33 o 
   8   8  10     1285.61     1372.92    114.01 o 
 -12   9  10      815.19      804.13     93.57 o 
 -11   9  10     7421.66     7779.26    202.11 o 
 -10   9  10     5551.53     5631.31    133.01 o 
  -9   9  10      290.98      292.91     51.00 o 
  -8   9  10     2856.93     3102.89     91.28 o 
  -7   9  10    17341.93    17717.78    258.42 o 
  -6   9  10     7020.56     6975.81    188.55 o 
  -5   9  10     3246.72     3263.16     98.87 o 
  -4   9  10     8751.49     8993.65    171.85 o 
  -3   9  10     4047.32     3899.87     81.76 o 
  -2   9  10     2457.47     2466.26     54.88 o 
  -1   9  10    10482.11    10503.71    139.19 o 
   0   9  10    30038.81    29874.86    387.63 o 
   1   9  10     5831.90     5757.32    113.33 o 
   2   9  10       53.04       63.90     37.54 o 
   3   9  10     4071.75     4127.95    138.68 o 
   4   9  10    17387.32    17838.97    291.29 o 
   5   9  10     1661.83     1964.13    114.95 o 
   6   9  10     3747.89     3705.18    149.66 o 
   7   9  10     3272.48     3517.25    162.63 o 
 -11  10  10       72.07       55.04     69.51 o 
 -10  10  10     1095.98     1164.70     70.91 o 
  -9  10  10     1487.66     1450.92     68.33 o 
  -8  10  10     3718.30     3607.84     98.23 o 
  -7  10  10       69.19       40.44     45.78 o 
  -6  10  10     2605.18     2564.09     86.81 o 
  -5  10  10      948.80      948.20     92.12 o 
  -4  10  10      191.01      201.85     55.24 o 
  -3  10  10      520.03      483.54     69.01 o 
  -2  10  10    12023.98    11447.48    209.30 o 
  -1  10  10     6941.22     6810.34    118.82 o 
   0  10  10      774.88      753.66     86.16 o 
   1  10  10     4292.91     4064.21    135.78 o 
   2  10  10     5683.93     5434.43    109.07 o 
   3  10  10     2458.39     2555.41     86.15 o 
   4  10  10       96.41       87.11     43.71 o 
   5  10  10     1832.65     1731.36    141.97 o 
   6  10  10     1268.83     1308.67    221.09 o 
   7  10  10       15.37       27.76     77.56 o 
 -11  11  10        9.59       11.62     66.24 o 
 -10  11  10      225.75      210.90     71.43 o 
  -9  11  10        0.81      -29.17     65.99 o 
  -8  11  10      573.76      644.54     59.87 o 
  -7  11  10      112.50       66.26     64.66 o 
  -6  11  10      384.31      333.89     50.90 o 
  -5  11  10     1067.79      993.00     58.92 o 
  -4  11  10      505.98      609.30     71.53 o 
  -3  11  10        8.34       -1.09     37.55 o 
  -2  11  10     1008.41     1012.41    102.22 o 
  -1  11  10        1.77      -11.63     35.75 o 
   0  11  10        3.94       25.33     36.48 o 
   1  11  10      396.91      435.46     41.77 o 
   2  11  10       46.04      -15.93     37.31 o 
   3  11  10      456.34      436.25     62.47 o 
   4  11  10       20.85       27.89     66.11 o 
   5  11  10       39.59       38.53     68.16 o 
   6  11  10      201.75       84.77     80.70 o 
   7  11  10      394.31      415.37     91.35 o 
 -11  12  10      836.04      804.16    104.65 o 
 -10  12  10      154.45       98.61     74.84 o 
  -9  12  10     1762.93     1812.89     91.46 o 
  -8  12  10      671.04      676.19     63.01 o 
  -7  12  10      653.19      570.09     57.69 o 
  -6  12  10     7516.69     7199.11    154.58 o 
  -5  12  10     8065.61     7369.19    153.49 o 
  -4  12  10     2745.77     2808.95     88.67 o 
  -3  12  10      432.90      473.42     47.30 o 
  -2  12  10     6465.39     6589.14    158.32 o 
  -1  12  10     1910.97     1812.60     73.06 o 
   0  12  10      215.38      203.51     36.27 o 
   1  12  10     1826.66     1850.64     67.07 o 
   2  12  10     4080.95     4053.05     92.75 o 
   3  12  10       56.80      -57.72    112.71 o 
   4  12  10     2270.39     2326.93    119.96 o 
   5  12  10     5263.31     5150.56    172.18 o 
   6  12  10     5134.72     5028.56    178.83 o 
 -10  13  10     2534.12     2551.44    399.91 o 
  -9  13  10        2.94       66.97     99.71 o 
  -8  13  10     2285.58     2253.85    107.20 o 
  -7  13  10     6911.65     6766.83    154.79 o 
  -6  13  10     3128.50     3303.19    103.01 o 
  -5  13  10      648.42      576.80     54.11 o 
  -4  13  10    11458.15    11379.30    206.81 o 
  -3  13  10    16542.77    15594.95    311.12 o 
  -2  13  10     2443.72     2506.57     97.78 o 
  -1  13  10     4703.20     4862.70    107.60 o 
   0  13  10    10260.88     9970.61    245.90 o 
   1  13  10     2332.74     2165.02     88.85 o 
   2  13  10      478.38      519.64     59.07 o 
   3  13  10     5383.78     5319.38    193.99 o 
   4  13  10     8917.13     8845.84    257.94 o 
   5  13  10      709.81      768.65     91.66 o 
   6  13  10     1349.10     1457.94    108.23 o 
 -10  14  10      655.43      387.35     95.40 o 
  -9  14  10     1337.89     1386.17    109.96 o 
  -8  14  10     1405.53     1447.11    104.04 o 
  -7  14  10       98.56       71.88     54.92 o 
  -6  14  10     4809.06     4808.33    160.24 o 
  -5  14  10     6102.85     6185.03    140.63 o 
  -4  14  10     2646.39     2364.71     86.39 o 
  -3  14  10      256.46      266.83     52.46 o 
  -2  14  10     9485.59     8924.50    283.95 o 
  -1  14  10     6004.38     5723.98    147.82 o 
   0  14  10        2.40       29.26     55.18 o 
   1  14  10     2260.64     2079.86     86.69 o 
   2  14  10     2938.53     2786.36    100.53 o 
   3  14  10      938.81      966.47    113.80 o 
   4  14  10      411.70      386.14     79.30 o 
   5  14  10     3106.22     3014.36    143.68 o 
  -9  15  10       79.20      -42.74     78.19 o 
  -8  15  10      113.40       85.57     96.45 o 
  -7  15  10      551.98      460.60     61.56 o 
  -6  15  10        5.22      -47.93     49.56 o 
  -5  15  10     1327.79     1151.99     66.60 o 
  -4  15  10      417.69      328.03     51.14 o 
  -3  15  10      284.00      318.07     56.73 o 
  -2  15  10     2591.73     2377.64     98.62 o 
  -1  15  10       66.30       45.52     82.37 o 
   0  15  10      102.79      132.22     80.20 o 
   1  15  10      413.89      492.05    197.24 o 
   2  15  10      538.13      616.79     76.63 o 
   3  15  10      260.39      209.77     58.71 o 
   4  15  10     1061.60     1096.20     95.71 o 
   5  15  10       40.42      137.58     81.19 o 
  -8  16  10      224.60      243.53     85.31 o 
  -7  16  10        1.55       55.90     77.35 o 
  -6  16  10      644.43      629.00     63.05 o 
  -5  16  10     2080.63     2074.68     87.60 o 
  -4  16  10      956.50     1013.73     88.03 o 
  -3  16  10     1060.04     1088.08     92.12 o 
  -2  16  10     4222.87     4063.10    162.56 o 
  -1  16  10      898.29      851.84    110.54 o 
   0  16  10       18.56      -26.01     78.03 o 
   1  16  10     1041.18     1011.72     83.44 o 
   2  16  10     1458.44     1317.66    221.09 o 
   3  16  10       57.77       51.79     78.03 o 
   4  16  10       89.31      -23.82     75.86 o 
  -7  17  10     4288.96     4376.21    230.84 o 
  -6  17  10     2074.69     2190.99    123.42 o 
  -5  17  10      307.42      211.83     56.27 o 
  -4  17  10     4951.92     4895.82    129.50 o 
  -3  17  10     5850.27     5995.04    165.19 o 
  -2  17  10      223.05       75.86     88.87 o 
  -1  17  10     3341.29     3478.88    190.74 o 
   0  17  10     8258.40     8100.04    294.78 o 
   1  17  10     3000.90     2967.34    190.74 o 
   2  17  10       24.47       35.92     69.62 o 
   3  17  10     1403.41     1359.01     97.32 o 
  -6  18  10     2430.13     2735.69    218.92 o 
  -5  18  10     2374.47     2238.11     99.81 o 
  -4  18  10      443.89      285.19     59.22 o 
  -3  18  10      882.78      728.29    114.88 o 
  -2  18  10     5093.65     5312.60    234.09 o 
  -1  18  10     3247.69     3134.24    179.90 o 
   0  18  10      162.62      296.95    119.21 o 
   1  18  10     1359.02     1354.70    147.39 o 
   2  18  10     3846.64     4109.63    216.75 o 
  -5  19  10      511.81      575.41     84.02 o 
  -4  19  10      467.55      404.04     82.76 o 
  -3  19  10      311.92       71.93     78.59 o 
  -2  19  10      456.26      487.69    101.87 o 
  -1  19  10       41.50      -86.70     95.37 o 
   0  19  10      737.71      817.16    123.55 o 
   1  19  10      229.78      201.58    106.21 o 
  -3  20  10       79.12      -32.51     95.37 o 
  -2  20  10      247.87      353.31    112.71 o 
 -12   1  11     5124.51     5753.32    303.13 o 
 -11   1  11     3151.66     3062.36    132.77 o 
 -10   1  11       19.13       -6.56     51.93 o 
  -9   1  11      799.07      661.07     60.58 o 
  -8   1  11     4005.90     3874.92    110.48 o 
  -7   1  11     1922.25     2123.63     79.28 o 
  -6   1  11       90.07      128.56     40.46 o 
  -5   1  11     3222.98     3139.20     80.48 o 
  -4   1  11     6885.22     6806.87     94.50 o 
  -3   1  11     4582.86     4531.05     70.41 o 
  -2   1  11     5949.89     5634.85     88.15 o 
  -1   1  11    30457.24    29927.60    345.43 o 
   0   1  11     6132.64     6153.75     87.57 o 
   1   1  11       35.81       27.34     29.20 o 
   2   1  11     1585.08     1623.98     52.63 o 
   3   1  11     4932.33     4809.90     94.24 o 
   4   1  11      530.05      460.30     37.09 o 
   5   1  11     1149.47     1012.59     48.15 o 
   6   1  11     2489.25     2398.99     70.80 o 
   7   1  11     2485.92     2416.76     82.61 o 
   8   1  11      778.57      752.51     84.47 o 
 -12   2  11      571.13      577.37     91.24 o 
 -11   2  11     1235.93     1391.87    100.88 o 
 -10   2  11     3612.47     3610.78    112.26 o 
  -9   2  11     7661.78     8080.40    162.03 o 
  -8   2  11     2394.63     2384.05    127.09 o 
  -7   2  11    16109.61    16444.42    378.87 o 
  -6   2  11    16080.26    15338.40    289.70 o 
  -5   2  11    13408.09    13752.51    179.44 o 
  -4   2  11      216.41      260.56     27.88 o 
  -3   2  11    19174.22    19214.58    248.56 o 
  -2   2  11    18107.61    17730.32    215.91 o 
  -1   2  11      733.41      719.80     35.88 o 
   0   2  11     8812.05     9072.73    188.30 o 
   1   2  11    21199.19    20707.07    254.68 o 
   2   2  11      953.51      874.45     41.49 o 
   3   2  11     6834.58     6396.27    111.44 o 
   4   2  11    17792.64    18059.98    266.19 o 
   5   2  11    14279.56    14475.68    183.49 o 
   6   2  11     1754.22     1886.73     69.91 o 
   7   2  11      405.09      383.93     52.23 o 
   8   2  11     2924.77     2891.67    101.16 o 
 -12   3  11     5475.99     5726.34    182.98 o 
 -11   3  11     5233.73     5610.61    141.76 o 
 -10   3  11      374.29      207.75     81.44 o 
  -9   3  11      384.98      234.05     56.21 o 
  -8   3  11    10576.99    10520.42    185.37 o 
  -7   3  11     4333.63     4538.77    125.13 o 
  -6   3  11     4162.54     4191.26     95.51 o 
  -5   3  11    17380.93    17558.18    218.88 o 
  -4   3  11     5678.11     5597.02     89.64 o 
  -3   3  11     4196.96     4024.69     73.06 o 
  -2   3  11     3810.94     3684.80     70.63 o 
  -1   3  11    34058.27    33599.92    385.18 o 
   0   3  11     7594.68     7460.35    114.88 o 
   1   3  11       14.14       38.76     25.21 o 
   2   3  11     2514.99     2492.17     55.22 o 
   3   3  11    14135.72    14726.27    202.22 o 
   4   3  11      976.47      927.70     47.73 o 
   5   3  11     5201.23     5491.99    120.36 o 
   6   3  11     7431.80     7765.63    136.36 o 
   7   3  11     3315.38     3198.03    101.41 o 
   8   3  11      384.50      418.95     73.79 o 
 -12   4  11      637.19      587.27     74.59 o 
 -11   4  11       22.26       29.89     58.51 o 
 -10   4  11       18.64      -46.65     64.27 o 
  -9   4  11      761.13      717.82     62.22 o 
  -8   4  11        2.81      -45.65     45.65 o 
  -7   4  11     1435.66     1485.69    108.21 o 
  -6   4  11     1969.26     2037.84     72.74 o 
  -5   4  11       77.88       94.27     33.48 o 
  -4   4  11      137.87      115.44     34.84 o 
  -3   4  11      762.69      747.15     36.26 o 
  -2   4  11      544.46      438.21     37.51 o 
  -1   4  11      748.31      717.22     66.95 o 
   0   4  11      734.76      833.37     46.36 o 
   1   4  11       43.57       31.34     34.45 o 
   2   4  11       96.90       98.41     26.42 o 
   3   4  11        5.09      -14.68     31.12 o 
   4   4  11     2318.45     2369.77     92.80 o 
   5   4  11     1207.24     1064.61     64.14 o 
   6   4  11       16.02       54.19     51.36 o 
   7   4  11      164.10      199.15     53.21 o 
   8   4  11      170.25      238.96     74.57 o 
 -12   5  11     2042.74     2172.87    134.82 o 
 -11   5  11      868.83      842.87     69.99 o 
 -10   5  11      123.25       64.34     59.44 o 
  -9   5  11      984.73      976.27     75.01 o 
  -8   5  11     5228.65     5236.96    121.50 o 
  -7   5  11     6427.37     6306.77    131.83 o 
  -6   5  11      753.01      739.90     58.10 o 
  -5   5  11       75.86       86.77     31.45 o 
  -4   5  11     1508.92     1453.97     41.63 o 
  -3   5  11       82.58       32.82     29.76 o 
  -2   5  11     4521.24     4418.92     93.34 o 
  -1   5  11    11024.98    10883.14    166.59 o 
   0   5  11     3522.18     3621.87     83.96 o 
   1   5  11       86.34      107.63     35.69 o 
   2   5  11     1843.76     1986.68     73.64 o 
   3   5  11      997.80      999.52     61.63 o 
   4   5  11      106.42       67.65     43.48 o 
   5   5  11      107.37      145.37     45.57 o 
   6   5  11      739.95      764.44     63.27 o 
   7   5  11      529.42      426.02     90.01 o 
   8   5  11       38.24       34.95     68.80 o 
 -12   6  11      168.68      196.32     65.87 o 
 -11   6  11     1246.95     1245.00     76.30 o 
 -10   6  11     8954.04     8969.96    172.92 o 
  -9   6  11    10178.28    10241.08    216.82 o 
  -8   6  11      251.05      125.57     50.15 o 
  -7   6  11    18101.06    18441.03    271.96 o 
  -6   6  11    24386.60    24608.71    338.18 o 
  -5   6  11    15641.41    15836.59    346.02 o 
  -4   6  11      693.44      659.35     40.56 o 
  -3   6  11    13865.58    14128.77    182.14 o 
  -2   6  11     6021.61     6022.36    110.83 o 
  -1   6  11      173.23      163.04     35.27 o 
   0   6  11     5771.17     5632.90    106.60 o 
   1   6  11    21122.67    20766.12    284.52 o 
   2   6  11     9021.71     9286.68    156.76 o 
   3   6  11      260.94      371.82     45.13 o 
   4   6  11     9212.53     9471.03    248.09 o 
   5   6  11    12374.65    12419.33    390.97 o 
   6   6  11     1377.32     1467.00     74.99 o 
   7   6  11     1032.30     1087.03    106.22 o 
 -12   7  11     4850.57     5084.89    186.15 o 
 -11   7  11     5764.02     6016.47    146.79 o 
 -10   7  11      649.98      585.59     60.84 o 
  -9   7  11     2918.34     3066.04     96.34 o 
  -8   7  11    18984.77    19946.85    341.42 o 
  -7   7  11    14949.32    14728.40    226.10 o 
  -6   7  11     1439.37     1434.94     66.64 o 
  -5   7  11    13840.22    13818.01    240.48 o 
  -4   7  11     3679.40     3817.77     85.01 o 
  -3   7  11     1272.63     1321.83     46.00 o 
  -2   7  11     5077.18     4999.75     97.75 o 
  -1   7  11    30240.80    30353.84    514.02 o 
   0   7  11     5676.09     5562.86    106.60 o 
   1   7  11     1212.12     1160.68     56.14 o 
   2   7  11     2095.29     2074.72     73.75 o 
   3   7  11    20384.02    20303.66    291.08 o 
   4   7  11     4312.13     4638.40    108.26 o 
   5   7  11     2339.68     2402.30     91.30 o 
   6   7  11     4256.57     4620.14    191.83 o 
   7   7  11     1599.33     1578.23    117.67 o 
 -12   8  11       12.61       50.55     75.39 o 
 -11   8  11     1256.12     1396.43    111.85 o 
 -10   8  11     1856.22     1720.52     77.81 o 
  -9   8  11     2639.85     2620.54     94.02 o 
  -8   8  11      201.68       93.40     44.48 o 
  -7   8  11     4275.95     4164.60    118.10 o 
  -6   8  11     4934.43     4845.10    106.34 o 
  -5   8  11     1049.40     1121.78     69.83 o 
  -4   8  11       79.14      106.00     40.98 o 
  -3   8  11     2246.59     2161.65     64.29 o 
  -2   8  11     2583.04     2438.68     71.40 o 
  -1   8  11       19.30       -8.52     34.51 o 
   0   8  11     6367.50     6275.44    119.10 o 
   1   8  11     6146.76     6178.66    134.84 o 
   2   8  11     3048.38     3218.05     85.57 o 
   3   8  11      487.74      489.65     47.84 o 
   4   8  11     2514.20     2306.09     84.43 o 
   5   8  11     3098.28     3011.04    141.02 o 
   6   8  11        5.79      -18.06     73.29 o 
   7   8  11      323.28      347.30     89.57 o 
 -11   9  11      461.70      511.44     67.38 o 
 -10   9  11      527.99      567.52     62.41 o 
  -9   9  11      339.45      235.94     51.94 o 
  -8   9  11      932.63      944.25     58.49 o 
  -7   9  11        9.27      -45.84     45.84 o 
  -6   9  11      694.50      627.08     59.23 o 
  -5   9  11     1724.10     1917.24     87.21 o 
  -4   9  11      728.38      670.27     46.05 o 
  -3   9  11      530.76      468.99     40.73 o 
  -2   9  11      905.21      758.12     58.19 o 
  -1   9  11       20.78       64.19     41.55 o 
   0   9  11      856.17      880.29     55.06 o 
   1   9  11     1696.54     1626.67     65.32 o 
   2   9  11      485.04      459.68     45.72 o 
   3   9  11      227.67      210.37     45.37 o 
   4   9  11       82.70       86.54     43.82 o 
   5   9  11      339.86      334.33     81.28 o 
   6   9  11     1366.56     1138.44     99.99 o 
   7   9  11      777.38      854.77    102.58 o 
 -11  10  11       52.80       -6.69     67.56 o 
 -10  10  11     1264.65     1427.65     77.87 o 
  -9  10  11     2241.45     2107.22     83.89 o 
  -8  10  11      125.47      125.56     47.12 o 
  -7  10  11     9070.39     9036.94    182.15 o 
  -6  10  11    11813.32    12241.78    275.50 o 
  -5  10  11     2054.53     2101.02    103.01 o 
  -4  10  11     1501.99     1469.46     58.27 o 
  -3  10  11     4650.78     4948.04    130.38 o 
  -2  10  11     3438.42     3240.77     84.57 o 
  -1  10  11      899.28      889.14     50.05 o 
   0  10  11     1093.72     1179.22     54.78 o 
   1  10  11     5055.27     5048.98    105.97 o 
   2  10  11      834.76      786.58     50.35 o 
   3  10  11      641.30      624.73     50.72 o 
   4  10  11     6476.63     6489.06    159.80 o 
   5  10  11     9584.54     9568.32    247.10 o 
   6  10  11      921.11      998.11    104.56 o 
 -11  11  11     3988.30     4105.26    154.08 o 
 -10  11  11      468.72      445.99     74.15 o 
  -9  11  11     1116.03      992.59     65.12 o 
  -8  11  11     5839.78     6122.98    150.37 o 
  -7  11  11     4606.04     4552.74    122.97 o 
  -6  11  11     1530.60     1392.00     90.32 o 
  -5  11  11    10689.69    11124.71    316.46 o 
  -4  11  11     9232.31     8979.14    217.92 o 
  -3  11  11     5321.99     5286.97    117.86 o 
  -2  11  11     2844.72     3113.91    129.57 o 
  -1  11  11    21478.31    21536.99    294.71 o 
   0  11  11     3212.72     3265.36    114.19 o 
   1  11  11        5.70      -21.30     37.97 o 
   2  11  11     3401.30     3634.00     93.43 o 
   3  11  11     9623.12     9734.83    165.54 o 
   4  11  11     1606.94     1661.25    105.62 o 
   5  11  11     1383.10     1408.39    106.99 o 
   6  11  11     4110.38     4502.04    176.08 o 
 -10  12  11     1669.80     1543.63     96.58 o 
  -9  12  11     1013.18     1082.15     75.30 o 
  -8  12  11        1.66        2.50     51.19 o 
  -7  12  11     2829.32     2804.54    146.68 o 
  -6  12  11     5315.60     5057.83    153.03 o 
  -5  12  11     4822.97     4824.96    122.32 o 
  -4  12  11       13.49      -42.88     42.88 o 
  -3  12  11     7041.25     6710.66    247.10 o 
  -2  12  11     7529.08     7186.15    142.74 o 
  -1  12  11      162.03      229.34     40.47 o 
   0  12  11     2938.87     2886.17     81.97 o 
   1  12  11     3429.68     3380.28    147.35 o 
   2  12  11      645.19      699.11    124.23 o 
   3  12  11      530.05      511.01     64.22 o 
   4  12  11     3148.35     3325.75    144.10 o 
   5  12  11     1915.47     1903.39    118.18 o 
   6  12  11       57.14      134.51     81.71 o 
 -10  13  11       37.74       23.02     81.38 o 
  -9  13  11       38.06      -37.63     81.34 o 
  -8  13  11       18.68       26.03     59.27 o 
  -7  13  11      315.16      260.81     55.64 o 
  -6  13  11        4.68      -48.84     49.51 o 
  -5  13  11      191.77      126.87     49.13 o 
  -4  13  11      304.96      279.50     48.11 o 
  -3  13  11     1370.81     1367.69     75.58 o 
  -2  13  11     1105.40      858.59     64.05 o 
  -1  13  11        2.09      -36.71     40.87 o 
   0  13  11      510.72      479.93     53.94 o 
   1  13  11      850.61      848.53     64.60 o 
   2  13  11       13.59        6.24     57.79 o 
   3  13  11       35.93       17.52     59.00 o 
   4  13  11      121.71      114.06     64.40 o 
   5  13  11      161.26      123.88     80.15 o 
  -9  14  11      527.52      496.34     90.17 o 
  -8  14  11      516.10      398.24     68.83 o 
  -7  14  11     1456.07     1339.86     74.80 o 
  -6  14  11     2621.19     2476.94     98.83 o 
  -5  14  11     1433.03     1423.53     72.24 o 
  -4  14  11      396.93      399.45     52.66 o 
  -3  14  11     5004.80     4930.20    143.46 o 
  -2  14  11     2453.92     2475.43    103.04 o 
  -1  14  11        3.64      -46.11     46.11 o 
   0  14  11     2235.97     2333.40    111.60 o 
   1  14  11     5785.35     6027.15    204.02 o 
   2  14  11      643.55      544.82    108.38 o 
   3  14  11      660.70      600.33     92.45 o 
   4  14  11     1582.43     1738.61     96.50 o 
   5  14  11     1295.71     1191.01    103.24 o 
  -9  15  11     1191.24     1011.33    106.25 o 
  -8  15  11     2632.35     2874.83    145.97 o 
  -7  15  11     2772.65     2979.28    110.65 o 
  -6  15  11       29.51       -8.02     49.04 o 
  -5  15  11     4451.28     4312.84    121.33 o 
  -4  15  11     4399.38     4445.70    177.30 o 
  -3  15  11     1517.75     1419.90     82.76 o 
  -2  15  11     2541.23     2586.33    105.69 o 
  -1  15  11    13419.80    12914.12    400.99 o 
   0  15  11     4444.40     4844.42    225.42 o 
   1  15  11      135.64       55.00     69.36 o 
   2  15  11     3899.00     3729.28    144.05 o 
   3  15  11     4216.73     4364.19    135.91 o 
   4  15  11      399.93      396.50     73.47 o 
  -8  16  11       60.39       -3.50     78.98 o 
  -7  16  11     1580.78     1639.51    111.03 o 
  -6  16  11     3048.04     3119.05    114.13 o 
  -5  16  11      736.98      758.84     64.49 o 
  -4  16  11      304.40      301.02     55.16 o 
  -3  16  11     3642.33     3502.80    124.67 o 
  -2  16  11     4150.53     4025.09    195.08 o 
  -1  16  11      139.89      188.57     95.37 o 
   0  16  11     2221.67     2258.56    169.07 o 
   1  16  11     3596.76     3627.89    143.00 o 
   2  16  11      762.92      907.17     90.27 o 
   3  16  11      110.07      225.63     78.92 o 
  -7  17  11      282.61      231.49     82.96 o 
  -6  17  11      482.05      498.86     64.59 o 
  -5  17  11      945.92      840.63     69.50 o 
  -4  17  11      389.79      325.33     58.77 o 
  -3  17  11      269.01      479.02     97.54 o 
  -2  17  11       10.20       23.84     91.04 o 
  -1  17  11      224.42      123.55     99.71 o 
   0  17  11       11.69      -10.84    101.87 o 
   1  17  11        3.51     -104.04    104.04 o 
   2  17  11       76.02       65.03     73.57 o 
  -6  18  11      812.86      831.11    175.57 o 
  -5  18  11      880.95      915.63     73.21 o 
  -4  18  11        9.81       96.40     68.22 o 
  -3  18  11      473.63      381.52    110.54 o 
  -2  18  11      324.39      327.30    101.87 o 
  -1  18  11        0.22       69.36     93.20 o 
   0  18  11     1126.57     1098.94    127.88 o 
   1  18  11     1646.44     1504.26    143.06 o 
  -4  19  11     1430.85     1462.95    110.60 o 
  -3  19  11      136.48       47.21     79.15 o 
  -2  19  11     1306.16     1131.45    132.22 o 
  -1  19  11     3438.63     3699.97    212.42 o 
 -12   0  12      913.63     1020.90    203.75 o 
 -11   0  12     7628.58     8112.72    254.99 o 
 -10   0  12     6646.36     6653.67    212.37 o 
  -9   0  12      166.82       51.82     74.35 o 
  -8   0  12     7726.91     8074.57    224.95 o 
  -7   0  12     8281.82     7659.07    662.18 o 
  -6   0  12     2481.73     2574.76    207.00 o 
  -5   0  12      338.57      349.36     83.45 o 
  -4   0  12    21351.01    21602.34    349.26 o 
  -3   0  12    28111.39    28019.67    422.13 o 
  -2   0  12     3246.71     3241.65     96.39 o 
  -1   0  12     6705.38     6593.23    106.64 o 
   0   0  12    23897.64    24044.10    456.61 o 
   1   0  12    12815.32    12412.26    368.08 o 
   2   0  12       51.40       42.31     68.96 o 
   3   0  12    14396.05    14204.52    699.03 o 
   4   0  12    13875.46    14061.70    674.10 o 
   5   0  12      378.53      435.32    108.38 o 
   6   0  12      584.66      539.78     80.96 o 
   7   0  12     2916.95     2883.24    141.14 o 
 -12   1  12     6375.93     6473.30    190.28 o 
 -11   1  12      593.13      601.02     72.60 o 
 -10   1  12      494.64      398.20     65.47 o 
  -9   1  12     3324.26     3409.06    109.13 o 
  -8   1  12     8887.61     8972.70    168.09 o 
  -7   1  12     1637.26     1688.91     73.13 o 
  -6   1  12     6074.80     6456.71    128.74 o 
  -5   1  12     7645.34     7659.48    134.37 o 
  -4   1  12     6604.14     6689.69    105.82 o 
  -3   1  12     1038.53      865.58     40.01 o 
  -2   1  12    30483.93    29410.03    358.65 o 
  -1   1  12    13883.00    13576.90    176.73 o 
   0   1  12     1869.68     1738.73     50.67 o 
   1   1  12      235.24      255.62     32.29 o 
   2   1  12     4871.33     5084.52    101.78 o 
   3   1  12     2258.01     2195.66     77.89 o 
   4   1  12     2916.32     2959.59     91.24 o 
   5   1  12     5332.56     5203.56    119.65 o 
   6   1  12     3340.24     3371.00    103.93 o 
   7   1  12     1037.08     1167.70     74.11 o 
 -12   2  12       53.72       81.04     62.28 o 
 -11   2  12        3.35       25.22     58.16 o 
 -10   2  12      402.10      281.60     61.73 o 
  -9   2  12     1539.22     1554.28     75.79 o 
  -8   2  12       92.22       13.90     49.32 o 
  -7   2  12      356.30      466.35     56.49 o 
  -6   2  12      138.13      135.08     44.20 o 
  -5   2  12      565.12      587.78     43.03 o 
  -4   2  12      964.49      932.81     35.53 o 
  -3   2  12      183.18       95.42     30.59 o 
  -2   2  12      179.48      121.92     30.75 o 
  -1   2  12      210.29      269.35     32.79 o 
   0   2  12      237.12      256.67     33.00 o 
   1   2  12      356.55      429.95     54.44 o 
   2   2  12       44.93       -2.53     46.78 o 
   3   2  12      445.12      350.72     48.13 o 
   4   2  12       12.57       -4.82     43.74 o 
   5   2  12        3.73      -44.48     44.48 o 
   6   2  12      448.80      479.41     58.51 o 
   7   2  12      487.45      510.32     69.14 o 
 -12   3  12     1747.07     1793.20    101.55 o 
 -11   3  12      130.90      141.99     76.70 o 
 -10   3  12     1305.79     1329.70    160.18 o 
  -9   3  12     2560.70     2474.24    110.75 o 
  -8   3  12     1797.74     1804.11     77.04 o 
  -7   3  12      816.90      853.08     60.05 o 
  -6   3  12     1222.51     1152.01     74.15 o 
  -5   3  12      188.92      183.46     36.35 o 
  -4   3  12     2076.54     1834.92     55.94 o 
  -3   3  12     1466.05     1414.29     64.05 o 
  -2   3  12    15027.13    15058.06    191.79 o 
  -1   3  12     4610.33     4608.32     85.85 o 
   0   3  12      105.44       53.91     34.97 o 
   1   3  12     2194.98     2232.07     77.59 o 
   2   3  12     7667.24     7533.15    138.50 o 
   3   3  12      629.53      563.62     50.62 o 
   4   3  12     1859.25     1724.74     71.03 o 
   5   3  12     1593.19     1550.33     78.37 o 
   6   3  12      820.94      721.29     61.73 o 
   7   3  12       44.46       27.01     56.22 o 
 -12   4  12     1353.22     1532.13     88.05 o 
 -11   4  12     6384.97     6708.44    154.40 o 
 -10   4  12     6299.80     6533.80    179.18 o 
  -9   4  12      164.36       41.32     53.18 o 
  -8   4  12     8190.66     8247.25    158.05 o 
  -7   4  12    17803.77    17618.29    282.95 o 
  -6   4  12     7981.45     8172.97    146.41 o 
  -5   4  12       62.42       63.34     43.94 o 
  -4   4  12    11593.34    11893.38    178.93 o 
  -3   4  12     8408.22     7956.92    118.68 o 
  -2   4  12      286.02      322.57     34.29 o 
  -1   4  12    10499.66    10718.28    167.41 o 
   0   4  12    25179.34    25636.43    342.91 o 
   1   4  12     6760.64     6679.04    127.66 o 
   2   4  12       18.97       32.62     41.34 o 
   3   4  12     9178.73     9759.62    166.46 o 
   4   4  12    12928.19    13208.16    210.05 o 
   5   4  12     1808.21     1815.13     76.72 o 
   6   4  12      588.13      625.50     70.39 o 
   7   4  12     2327.21     2342.14    137.20 o 
 -12   5  12     3669.15     3707.30    125.12 o 
 -11   5  12      246.42      221.59     64.30 o 
 -10   5  12      660.71      547.46     79.58 o 
  -9   5  12     7386.27     7452.26    208.36 o 
  -8   5  12    15844.13    15872.41    248.94 o 
  -7   5  12      151.27      156.97     46.36 o 
  -6   5  12    11098.67    10757.74    228.07 o 
  -5   5  12     9856.08     9866.91    156.89 o 
  -4   5  12     1936.08     1986.57     64.57 o 
  -3   5  12     5468.57     5365.44    124.33 o 
  -2   5  12    23562.79    23845.90    348.52 o 
  -1   5  12     5099.10     5057.07    103.43 o 
   0   5  12      116.41      128.49     38.69 o 
   1   5  12     1332.90     1345.56     97.75 o 
   2   5  12    10912.59    11314.30    226.14 o 
   3   5  12     6572.52     6505.42    169.76 o 
   4   5  12     2430.28     2469.43     88.54 o 
   5   5  12     7893.55     8231.17    157.52 o 
   6   5  12     3606.82     3549.35    106.71 o 
   7   5  12      413.49      371.74     78.80 o 
 -12   6  12       28.12      -38.01     62.12 o 
 -11   6  12      303.64      144.94     64.66 o 
 -10   6  12     1524.38     1403.38    107.31 o 
  -9   6  12     1056.88     1043.75     78.97 o 
  -8   6  12      515.25      404.82     63.82 o 
  -7   6  12     2002.04     1969.33     75.43 o 
  -6   6  12      791.34      823.24     71.21 o 
  -5   6  12       45.60       40.13     52.93 o 
  -4   6  12     2655.16     2633.00     72.84 o 
  -3   6  12     1196.91     1143.00     45.08 o 
  -2   6  12      421.05      361.94     45.68 o 
  -1   6  12     2147.26     2059.17     73.83 o 
   0   6  12     1698.98     1678.08     86.97 o 
   1   6  12     1681.79     1641.95     66.17 o 
   2   6  12     1173.58     1306.62     60.64 o 
   3   6  12      353.16      391.65     58.19 o 
   4   6  12     1572.88     1588.46     69.53 o 
   5   6  12       32.03       76.02     47.94 o 
   6   6  12      261.93      346.54     76.13 o 
   7   6  12      677.63      737.05     84.89 o 
 -11   7  12      151.77      178.99     63.12 o 
 -10   7  12       11.05      -23.74     51.63 o 
  -9   7  12      713.60      676.15     73.23 o 
  -8   7  12      351.12      384.29     54.14 o 
  -7   7  12       85.69       87.99     43.77 o 
  -6   7  12     1906.41     2017.62     71.82 o 
  -5   7  12     1074.64     1062.93     64.95 o 
  -4   7  12      198.03      173.37     43.52 o 
  -3   7  12     2803.57     2662.60     69.93 o 
  -2   7  12     3252.03     3190.73     84.96 o 
  -1   7  12      684.19      592.36     52.27 o 
   0   7  12      272.21      228.99     43.40 o 
   1   7  12       53.59       23.66     38.08 o 
   2   7  12     1924.94     1849.85     70.23 o 
   3   7  12        9.57      -41.20     41.20 o 
   4   7  12      790.34      809.53     59.30 o 
   5   7  12     1057.01     1005.72     63.99 o 
   6   7  12     1190.57     1278.17     93.93 o 
 -11   8  12     1923.09     1922.75     88.71 o 
 -10   8  12     3230.76     3450.21    106.48 o 
  -9   8  12       47.79       50.00     49.02 o 
  -8   8  12     5269.15     5660.24    145.02 o 
  -7   8  12    12468.13    12093.44    195.55 o 
  -6   8  12     4805.15     4716.15    124.51 o 
  -5   8  12      184.82      152.52     49.14 o 
  -4   8  12     8803.18     9245.21    153.36 o 
  -3   8  12     5506.13     5387.84     98.79 o 
  -2   8  12       33.15       70.30     43.64 o 
  -1   8  12     6005.93     5937.88    139.53 o 
   0   8  12     7622.07     7492.05    142.97 o 
   1   8  12     2679.02     2599.71    112.94 o 
   2   8  12        3.97      -27.63     40.25 o 
   3   8  12     8062.20     8023.72    148.01 o 
   4   8  12     9896.51    10105.35    176.16 o 
   5   8  12     1682.47     1877.21     97.04 o 
   6   8  12      577.21      635.71     86.66 o 
 -11   9  12      251.90      198.63     60.89 o 
 -10   9  12      727.94      743.02     66.34 o 
  -9   9  12     6035.16     6553.49    223.68 o 
  -8   9  12     5470.26     5469.67    222.13 o 
  -7   9  12      187.12       88.18     69.64 o 
  -6   9  12     9274.02     9193.83    211.70 o 
  -5   9  12     8028.56     7884.31    165.89 o 
  -4   9  12     3221.41     3216.61     84.00 o 
  -3   9  12     2349.50     2376.73     73.34 o 
  -2   9  12    16532.85    17111.18    415.16 o 
  -1   9  12     8224.10     7920.18    139.09 o 
   0   9  12      197.98      266.88     42.54 o 
   1   9  12     3505.61     3435.42     90.55 o 
   2   9  12     8880.81     8965.00    157.52 o 
   3   9  12     3887.53     3964.19    104.08 o 
   4   9  12     1747.00     1494.57     85.76 o 
   5   9  12     7031.43     7055.63    179.50 o 
   6   9  12     2868.88     3016.57    149.29 o 
 -11  10  12     1864.27     1816.72    107.42 o 
 -10  10  12     1615.37     1655.52     81.63 o 
  -9  10  12        4.67       45.02     48.87 o 
  -8  10  12     1505.73     1524.73    111.09 o 
  -7  10  12     2517.31     2411.19    122.76 o 
  -6  10  12     1222.06     1114.07     85.46 o 
  -5  10  12       60.93      -12.12     49.08 o 
  -4  10  12     3593.78     3473.08     86.33 o 
  -3  10  12     3710.15     3758.39     90.19 o 
  -2  10  12      570.72      572.49     58.19 o 
  -1  10  12     3412.01     3520.24     89.79 o 
   0  10  12     9639.94     9581.85    160.08 o 
   1  10  12     3241.80     3302.99     91.67 o 
   2  10  12        3.78        1.37     40.70 o 
   3  10  12     2394.74     2339.58     84.75 o 
   4  10  12     2465.00     2413.72    108.14 o 
   5  10  12      104.83       89.57     79.41 o 
   6  10  12      412.90      549.46    175.57 o 
 -10  11  12      118.31       81.27     55.64 o 
  -9  11  12        1.58      -51.89     57.23 o 
  -8  11  12      122.47       99.91     55.57 o 
  -7  11  12       67.67      -29.71     49.83 o 
  -6  11  12      291.91      271.41     81.28 o 
  -5  11  12     1162.63      979.33     88.87 o 
  -4  11  12      152.33       62.61     49.37 o 
  -3  11  12      783.02      678.48     47.88 o 
  -2  11  12      156.63      229.53     41.47 o 
  -1  11  12      348.04      378.16     45.05 o 
   0  11  12     1187.00     1139.73     55.74 o 
   1  11  12      500.43      501.68     49.53 o 
   2  11  12      233.89      122.53     45.04 o 
   3  11  12       81.71       85.34     70.18 o 
   4  11  12       24.83        2.90     64.21 o 
   5  11  12      213.79       55.64     72.04 o 
 -10  12  12     1470.83     1426.78    136.55 o 
  -9  12  12       23.29       47.88     61.54 o 
  -8  12  12     2069.52     2163.44     96.14 o 
  -7  12  12     4658.61     4581.68    128.74 o 
  -6  12  12     3359.32     3044.58    105.83 o 
  -5  12  12      159.18      135.59     50.59 o 
  -4  12  12     5083.58     5089.38    160.58 o 
  -3  12  12     4005.90     4478.58    369.56 o 
  -2  12  12      271.83      270.56     48.99 o 
  -1  12  12     1317.67     1279.16     58.51 o 
   0  12  12     3498.54     3503.10    128.90 o 
   1  12  12     1576.95     1549.44     64.90 o 
   2  12  12      123.31       52.21     45.39 o 
   3  12  12     2901.83     2878.47    116.14 o 
   4  12  12     3081.37     3262.63    130.22 o 
   5  12  12      641.38      560.03     79.28 o 
  -9  13  12     3689.67     3701.75    169.07 o 
  -8  13  12     1476.78     1295.15     80.36 o 
  -7  13  12      371.79      379.94     60.93 o 
  -6  13  12     4240.35     3996.80    133.82 o 
  -5  13  12     6652.34     6474.25    184.47 o 
  -4  13  12     3396.72     3319.26    105.06 o 
  -3  13  12     1060.35     1025.24    114.88 o 
  -1  13  12     9614.27     9447.85    228.35 o 
   0  13  12      459.46      461.80     48.49 o 
   1  13  12     1952.80     1973.25     75.52 o 
   2  13  12     5381.07     5549.90    145.57 o 
   3  13  12      893.80      960.39     79.01 o 
   4  13  12     1358.46     1357.47    107.43 o 
  -9  14  12       90.60       46.33    136.55 o 
  -8  14  12      900.79      829.68     93.89 o 
  -7  14  12     1593.07     1456.96    132.92 o 
  -6  14  12      483.77      475.42     58.89 o 
  -5  14  12      373.58      374.43     56.69 o 
  -4  14  12     3493.55     3322.89    106.85 o 
  -3  14  12     5780.82     5865.06    247.10 o 
  -2  14  12     2289.07     2338.14    107.24 o 
  -1  14  12     1298.85     1391.55    130.05 o 
   0  14  12     5442.16     5337.98    166.16 o 
   1  14  12     1785.38     1790.81    101.84 o 
   2  14  12       46.37       57.80     63.18 o 
   3  14  12     2041.81     2133.14    101.42 o 
   4  14  12     1889.02     1871.94     98.09 o 
  -8  15  12      292.38      244.42     87.31 o 
  -7  15  12        0.96       20.97     56.86 o 
  -6  15  12      601.10      516.31     62.42 o 
  -5  15  12      130.32      104.37     51.87 o 
  -4  15  12      417.90      321.70     55.56 o 
  -3  15  12      201.96       65.31     57.81 o 
  -2  15  12      214.89      153.89     88.87 o 
  -1  15  12      267.45      249.27     93.20 o 
   0  15  12        7.37       45.64     65.69 o 
   1  15  12       16.66      -12.14     68.51 o 
   2  15  12      199.67      200.17    124.63 o 
   3  15  12      253.71      304.49     85.05 o 
  -7  16  12     2174.14     2110.06    103.31 o 
  -6  16  12     2473.90     2440.06    116.11 o 
  -5  16  12      119.45      126.68     56.88 o 
  -4  16  12      201.67      136.44     55.77 o 
  -3  16  12      260.22      254.24     60.79 o 
  -2  16  12        6.34      -30.35     93.20 o 
  -1  16  12     1006.44     1031.74    127.88 o 
   0  16  12     3012.80     3238.28    192.91 o 
   1  16  12      734.54      746.07     96.45 o 
   2  16  12      235.97      243.86    126.80 o 
  -6  17  12     1868.68     2047.61     98.47 o 
  -5  17  12     2786.02     2550.24    104.06 o 
  -4  17  12      505.01      559.33     66.18 o 
  -3  17  12      678.45      678.12     94.78 o 
  -2  17  12     4217.43     4779.39    236.26 o 
  -1  17  12     3158.65     3166.75    208.08 o 
   0  17  12       62.12       69.36     97.54 o 
   1  17  12     2654.29     2748.42    190.74 o 
  -4  18  12     2499.95     2473.33    138.83 o 
  -3  18  12     2004.05     2079.94    237.34 o 
  -2  18  12       30.99      -84.53     97.54 o 
  -1  18  12     1405.33     1400.22    145.22 o 
 -12   1  13      831.04     1052.50    109.55 o 
 -11   1  13      465.65      478.69     77.04 o 
 -10   1  13     3675.62     3646.39    117.65 o 
  -9   1  13     2669.68     2734.89    101.03 o 
  -8   1  13      207.67      122.68     54.78 o 
  -7   1  13     5546.76     5368.16    159.24 o 
  -6   1  13     1774.13     1836.97     75.71 o 
  -5   1  13     1474.03     1311.66     58.25 o 
  -4   1  13       41.68       14.09     30.86 o 
  -3   1  13    12114.91    11707.34    170.20 o 
  -2   1  13    10165.68     9751.78    137.73 o 
  -1   1  13      452.86      435.85     44.89 o 
   0   1  13     1098.59     1090.49     65.39 o 
   1   1  13     6586.58     6752.49    180.20 o 
   2   1  13     1783.01     1830.32     72.26 o 
   3   1  13     3105.82     3228.81    107.54 o 
   4   1  13     5614.70     5958.37    151.69 o 
   5   1  13      969.21      940.34     64.40 o 
   6   1  13      343.91      295.28     61.20 o 
 -12   2  13     4691.99     5244.81    253.03 o 
 -11   2  13     5971.23     5999.11    156.65 o 
 -10   2  13       17.77      -47.34     57.37 o 
  -9   2  13     6565.30     7010.97    155.71 o 
  -8   2  13    15266.21    15361.60    299.50 o 
  -7   2  13     7872.98     7979.68    274.37 o 
  -6   2  13      503.44      462.71     48.93 o 
  -5   2  13     6604.35     6687.68    124.44 o 
  -4   2  13    13946.38    14228.41    225.28 o 
  -3   2  13     4569.76     4357.36    111.91 o 
  -2   2  13     3192.44     3187.22     62.20 o 
  -1   2  13    22243.48    21501.42    263.99 o 
   0   2  13     9041.41     8649.92    133.38 o 
   1   2  13      223.58      128.57     42.55 o 
   2   2  13    10291.80    10440.14    174.39 o 
   3   2  13    17361.04    17690.41    262.74 o 
   4   2  13     1618.83     1716.83     72.56 o 
   5   2  13     1561.94     1672.18     76.45 o 
   6   2  13     2532.93     2731.23    107.98 o 
 -12   3  13      639.01      734.48     75.64 o 
 -11   3  13      322.10       34.06    109.81 o 
 -10   3  13     2749.90     2791.27    142.35 o 
  -9   3  13     5745.16     5865.15    141.00 o 
  -8   3  13      472.30      349.15     56.44 o 
  -7   3  13     9548.39     9580.30    168.60 o 
  -6   3  13     5469.30     5704.11    118.52 o 
  -5   3  13     1958.24     1917.54     66.97 o 
  -4   3  13      569.96      532.28     61.90 o 
  -3   3  13    19856.55    19959.06    295.82 o 
  -2   3  13    15209.06    14853.28    186.11 o 
  -1   3  13       43.85       46.96     34.81 o 
   0   3  13     1432.19     1413.04     64.09 o 
   1   3  13     6679.77     6793.82    129.79 o 
   2   3  13     5218.09     5300.72    116.52 o 
   3   3  13      570.71      575.34     53.96 o 
   4   3  13     8242.76     8302.18    231.36 o 
   5   3  13     4110.47     4251.13    168.63 o 
   6   3  13      991.58     1147.11    105.26 o 
 -12   4  13       12.14       31.77    110.44 o 
 -11   4  13      110.24        7.06    142.41 o 
 -10   4  13      194.12      141.60     63.20 o 
  -9   4  13       33.33      -42.52     54.36 o 
  -8   4  13      614.72      716.59     78.84 o 
  -7   4  13       59.98       19.83     44.98 o 
  -6   4  13      130.41      132.41     41.19 o 
  -5   4  13     1247.18     1078.68     49.77 o 
  -4   4  13     2083.04     1943.31     65.83 o 
  -3   4  13      418.34      435.95     41.44 o 
  -2   4  13     1491.59     1468.42     53.84 o 
  -1   4  13      920.63      881.50     54.48 o 
   0   4  13      309.61      337.40     46.24 o 
   1   4  13       16.04      -10.10     39.61 o 
   2   4  13      510.98      456.70     50.44 o 
   3   4  13      814.62      759.96     58.61 o 
   4   4  13       86.67       27.89     50.68 o 
   5   4  13      597.19      533.53     59.92 o 
   6   4  13     1198.57     1211.43     74.32 o 
 -11   5  13      440.56      409.66     71.15 o 
 -10   5  13     1024.85      903.67     84.91 o 
  -9   5  13      901.34      957.82     68.78 o 
  -8   5  13       99.45       86.12     49.80 o 
  -7   5  13     3131.76     3286.29    102.40 o 
  -6   5  13     3613.59     3580.21     88.13 o 
  -5   5  13       77.41       -2.56     46.67 o 
  -4   5  13       10.84        0.21     41.79 o 
  -3   5  13     1976.26     2109.73     69.31 o 
  -2   5  13     2102.57     1933.19     74.31 o 
  -1   5  13      250.39      233.81     45.12 o 
   0   5  13      809.23      727.75     66.33 o 
   1   5  13     1116.60     1060.19     56.37 o 
   2   5  13      423.48      412.12     48.57 o 
   3   5  13      363.58      309.61     51.08 o 
   4   5  13     2026.98     2103.43     85.13 o 
   5   5  13     1009.41      955.39     78.07 o 
   6   5  13      178.63      159.53     72.99 o 
 -11   6  13     2360.91     2164.25     96.58 o 
 -10   6  13      161.06       37.25     67.07 o 
  -9   6  13     4371.22     4201.76    137.97 o 
  -8   6  13    13708.74    13693.70    223.11 o 
  -7   6  13     9336.83     9192.82    163.04 o 
  -6   6  13       83.85       25.80     37.03 o 
  -5   6  13     4187.64     4082.40    113.34 o 
  -4   6  13     6879.05     6814.52    124.60 o 
  -3   6  13      479.74      561.27     44.01 o 
  -2   6  13     3712.74     3793.01     95.90 o 
  -1   6  13     8850.89     9027.45    153.00 o 
   0   6  13     2739.54     2633.08     78.43 o 
   1   6  13      261.58      198.13     43.01 o 
   2   6  13     4892.86     5065.20    113.80 o 
   3   6  13    11956.10    12158.14    199.04 o 
   4   6  13     3276.56     3608.89    104.46 o 
   5   6  13      112.68      122.35     60.07 o 
   6   6  13     1591.24     1494.05    116.12 o 
 -11   7  13      237.98      287.58     63.75 o 
 -10   7  13     2966.95     3078.37    107.49 o 
  -9   7  13     6854.28     6698.61    170.47 o 
  -8   7  13       73.61       22.05     71.02 o 
  -7   7  13     7472.28     7193.32    156.43 o 
  -6   7  13     8806.69     8889.32    232.90 o 
  -5   7  13     4639.05     4793.26    165.22 o 
  -4   7  13      189.92       83.68     40.81 o 
  -3   7  13    19225.10    19171.67    241.67 o 
  -2   7  13     5841.71     5761.65    114.94 o 
  -1   7  13      502.12      456.63     44.93 o 
   0   7  13     2409.01     2697.81    102.93 o 
   1   7  13     8106.84     8154.92    146.93 o 
   2   7  13     7149.94     7294.69    141.36 o 
   3   7  13      366.30      358.47     52.57 o 
   4   7  13     6402.68     6747.13    141.79 o 
   5   7  13     4788.91     5236.97    157.62 o 
   6   7  13     1418.60     1518.40    101.04 o 
 -11   8  13      287.43      212.31     64.07 o 
 -10   8  13        5.13      -54.92     54.92 o 
  -9   8  13     1513.01     1488.28     86.74 o 
  -8   8  13     4152.98     4262.78    301.07 o 
  -7   8  13     3233.11     2986.20    133.70 o 
  -6   8  13      371.66      326.29     59.32 o 
  -5   8  13     1271.94     1145.76     68.20 o 
  -4   8  13     3681.80     3560.56     99.18 o 
  -3   8  13      351.55      315.78     38.35 o 
  -2   8  13      201.98      238.27     42.06 o 
  -1   8  13     1712.99     1665.11     66.21 o 
   0   8  13     1577.67     1589.24     65.07 o 
   1   8  13        4.54      -44.43     44.43 o 
   2   8  13      979.80      926.40     58.94 o 
   3   8  13     2389.15     2324.06     83.33 o 
   4   8  13      702.36      618.75     61.93 o 
   5   8  13      105.47       78.79     84.48 o 
 -11   9  13      147.01      127.88     99.71 o 
 -10   9  13        9.51      -17.97     56.34 o 
  -9   9  13       92.95      111.37     52.77 o 
  -8   9  13       51.84       42.00     49.45 o 
  -7   9  13      167.64      155.07     58.02 o 
  -6   9  13     1368.87     1219.05     73.90 o 
  -5   9  13        4.09      -23.05     47.31 o 
  -4   9  13     1192.92     1158.49     55.38 o 
  -3   9  13     2517.83     2622.75     80.66 o 
  -2   9  13     1721.89     1715.98     66.84 o 
  -1   9  13      652.23      656.52     49.80 o 
   0   9  13      209.93      182.67     44.43 o 
   1   9  13      165.18      108.29     44.44 o 
   2   9  13       51.06      -12.86     44.91 o 
   3   9  13       33.92      -25.26     46.89 o 
   4   9  13      563.38      444.88     74.83 o 
   5   9  13     1158.04     1122.50     91.22 o 
 -10  10  13       84.64       84.86     56.41 o 
  -9  10  13     1259.43     1229.43     90.10 o 
  -8  10  13     5017.36     5171.31    142.03 o 
  -7  10  13     3738.81     3517.78    142.51 o 
  -6  10  13      263.49      196.16     59.52 o 
  -5  10  13     9208.85     9160.05    190.74 o 
  -4  10  13     6608.87     6561.10    145.16 o 
  -3  10  13      122.99      147.43     76.34 o 
  -2  10  13     2634.45     2654.11     86.35 o 
  -1  10  13     9122.67     9015.42    158.19 o 
   0  10  13     4912.98     4888.45    152.79 o 
   1  10  13        1.10      -35.63     47.24 o 
   2  10  13     1725.55     1806.58     73.93 o 
   3  10  13     4404.56     4268.44    134.14 o 
   4  10  13     1626.70     1547.20     97.21 o 
   5  10  13      382.49      454.15     81.77 o 
 -10  11  13     3265.12     3209.34    109.91 o 
  -9  11  13     3664.93     3888.26    133.39 o 
  -8  11  13       78.06       54.05     59.30 o 
  -7  11  13     5540.54     5369.63    139.94 o 
  -6  11  13     6780.82     6686.78    194.20 o 
  -5  11  13     1469.30     1445.72     78.52 o 
  -4  11  13      875.26      774.55     66.74 o 
  -3  11  13    14070.19    15025.80    226.72 o 
  -2  11  13    10706.32    10962.05    255.29 o 
  -1  11  13     1114.68     1070.06     75.09 o 
   0  11  13     1126.85     1168.33     62.19 o 
   1  11  13     5484.07     5673.07    121.79 o 
   2  11  13     2206.21     2353.26     85.01 o 
   3  11  13     1369.80     1419.96     87.72 o 
   4  11  13     4242.82     4451.12    144.76 o 
  -9  12  13     1510.50     1361.64     94.62 o 
  -8  12  13     3119.51     3105.19    173.50 o 
  -7  12  13      355.83      315.97     59.70 o 
  -6  12  13      108.47      118.01     54.04 o 
  -5  12  13     2223.78     2142.11    116.45 o 
  -4  12  13     5787.22     6119.18    149.24 o 
  -3  12  13     1895.28     1865.72     91.33 o 
  -2  12  13      382.76      339.59     72.21 o 
  -1  12  13     2971.99     3082.91    124.83 o 
   0  12  13     2594.00     2649.77     86.39 o 
   1  12  13      103.75      108.18     52.56 o 
   2  12  13     1547.53     1562.93    172.72 o 
   3  12  13     2920.33     2926.43    122.51 o 
   4  12  13      137.15       85.48     69.83 o 
  -9  13  13      218.02      230.57     69.32 o 
  -8  13  13       10.92       37.42     62.42 o 
  -7  13  13        0.05       39.57     57.60 o 
  -6  13  13       43.16        2.02     50.41 o 
  -5  13  13       34.91      -37.39     48.70 o 
  -4  13  13      196.20      145.71     67.70 o 
  -3  13  13       20.21        1.08     53.94 o 
  -2  13  13       22.40       66.11     61.31 o 
  -1  13  13        3.82       37.10     52.72 o 
   0  13  13       42.03       92.51     61.47 o 
   1  13  13        4.28      -62.16     62.16 o 
   2  13  13      393.72      466.79     73.28 o 
   3  13  13        0.04      -34.71     65.69 o 
  -8  14  13     2200.58     2223.49    102.63 o 
  -7  14  13     1151.84     1345.59     78.76 o 
  -6  14  13       68.95       45.27     51.92 o 
  -5  14  13      452.66      533.77     61.34 o 
  -4  14  13      610.34      514.29     84.43 o 
  -3  14  13       12.66       19.42     49.14 o 
  -2  14  13     1223.96     1335.20    125.72 o 
  -1  14  13     3877.67     4046.77    214.58 o 
   0  14  13     2270.87     2196.22    120.82 o 
   1  14  13       76.61       56.55     93.20 o 
   2  14  13     1893.73     1934.35    115.96 o 
   3  14  13     1890.80     1749.68    120.68 o 
  -7  15  13     2588.62     2523.16    108.21 o 
  -6  15  13     3069.66     3044.55    113.87 o 
  -5  15  13     1022.56      954.64     72.36 o 
  -4  15  13      355.05      360.66     60.05 o 
  -3  15  13     4510.91     4586.47    143.05 o 
  -2  15  13     5082.77     4807.57    225.42 o 
  -1  15  13      343.57      414.00    104.04 o 
   0  15  13     1946.83     1762.94    111.11 o 
   1  15  13     5811.81     6325.69    198.48 o 
   2  15  13     1313.00     1525.51    107.85 o 
  -6  16  13       17.88       -7.24     58.67 o 
  -5  16  13     2543.32     2263.60     97.85 o 
  -4  16  13     3024.68     2961.49    125.83 o 
  -3  16  13      459.18      528.77    115.96 o 
  -2  16  13      775.01      875.68    132.22 o 
  -1  16  13     3733.38     4224.51    231.93 o 
   0  16  13     2044.29     1894.42    153.89 o 
   1  16  13       13.48        7.85     78.83 o 
  -4  17  13        4.85       13.63     80.70 o 
  -3  17  13      759.10      686.36    136.55 o 
  -2  17  13      159.12      199.41    110.54 o 
  -1  17  13      126.62      160.40    112.71 o 
 -11   0  14     2166.66     2071.05    197.24 o 
 -10   0  14     4094.69     4080.57    179.67 o 
  -9   0  14    11047.03    11113.01    291.53 o 
  -8   0  14     5018.16     4875.28    174.98 o 
  -7   0  14        7.23       39.18     69.12 o 
  -6   0  14     8042.78     7907.80    328.38 o 
  -5   0  14     6958.52     7450.72    191.51 o 
  -4   0  14      767.30      689.26     55.06 o 
  -3   0  14     3393.37     3349.42    173.05 o 
  -2   0  14    19240.96    17883.52    363.23 o 
  -1   0  14    13866.84    14374.79    601.49 o 
   0   0  14      945.79      831.78    174.49 o 
   1   0  14     2914.08     3112.87    205.91 o 
   2   0  14    14242.56    14469.52    433.51 o 
   3   0  14     4268.72     4392.91    267.69 o 
   4   0  14     1587.96     1753.93    107.07 o 
   5   0  14     3863.13     4230.52    372.81 o 
   6   0  14     1429.30     1511.05    117.12 o 
 -11   1  14     1600.82     1635.02     95.56 o 
 -10   1  14     3254.27     3316.91    119.16 o 
  -9   1  14        3.93       30.13     57.16 o 
  -8   1  14     5011.37     4964.56    124.60 o 
  -7   1  14     5923.48     6112.07    140.37 o 
  -6   1  14      620.73      566.45     49.73 o 
  -5   1  14      429.91      389.91     45.19 o 
  -4   1  14    10800.43    10703.56    136.99 o 
  -3   1  14    10874.32    11053.21    154.97 o 
  -2   1  14      483.89      486.07     41.78 o 
  -1   1  14      392.61      360.28     38.07 o 
   0   1  14     3457.51     3437.76     91.48 o 
   1   1  14     3728.77     3643.72    123.58 o 
   2   1  14      605.92      587.30     59.10 o 
   3   1  14     5650.11     5419.95    123.18 o 
   4   1  14     3474.69     3508.49    103.39 o 
   5   1  14      146.63      156.78     59.62 o 
   6   1  14      749.12      740.08     78.50 o 
 -11   2  14        3.24       37.67     67.78 o 
 -10   2  14       13.19      -59.25     59.25 o 
  -9   2  14        9.38      -27.93     56.62 o 
  -8   2  14       72.57       15.61     51.06 o 
  -7   2  14       98.54      106.33     48.33 o 
  -6   2  14      677.97      646.55     52.03 o 
  -5   2  14      357.69      219.98     47.55 o 
  -4   2  14        1.80      -33.76     33.76 o 
  -3   2  14     1654.77     1600.92     75.95 o 
  -2   2  14     1578.47     1431.09     51.15 o 
  -1   2  14      340.49      314.41     45.57 o 
   0   2  14       32.42       59.28     42.16 o 
   1   2  14        2.42      -32.15     42.66 o 
   2   2  14       62.57      -21.09     57.88 o 
   3   2  14        1.46       -7.70     65.39 o 
   4   2  14        6.29       49.93     49.10 o 
   5   2  14      144.58      117.70     57.84 o 
   6   2  14      427.15      288.33     62.56 o 
 -11   3  14     1597.91     1615.24     98.86 o 
 -10   3  14     1538.76     1429.08     97.61 o 
  -9   3  14      131.82       50.27     58.17 o 
  -8   3  14     5631.00     5815.13    132.85 o 
  -7   3  14     5623.26     5648.88    137.03 o 
  -6   3  14     1258.51     1230.00     56.60 o 
  -5   3  14       41.90       -5.99     34.25 o 
  -4   3  14     1239.20     1093.16     48.04 o 
  -3   3  14     3167.16     2952.99     72.13 o 
  -2   3  14      661.68      604.90     39.75 o 
  -1   3  14      335.41      319.96     43.25 o 
   0   3  14     4931.25     4671.96    105.97 o 
   1   3  14     2558.89     2559.16     86.87 o 
   2   3  14      725.91      667.44     60.02 o 
   3   3  14     5433.36     5623.45    140.73 o 
   4   3  14     4273.60     4179.35    113.45 o 
   5   3  14      416.71      510.76     62.95 o 
 -11   4  14      380.57      225.41     91.67 o 
 -10   4  14     2740.73     2736.29    107.43 o 
  -9   4  14     8068.06     8499.11    172.84 o 
  -8   4  14     6232.40     6181.49    139.14 o 
  -7   4  14      668.57      663.59     55.07 o 
  -6   4  14     5523.93     5494.94    126.08 o 
  -5   4  14     6413.08     6467.23    145.95 o 
  -4   4  14      650.82      655.97     43.15 o 
  -3   4  14     2167.06     2285.34     71.89 o 
  -2   4  14    14689.96    14119.07    213.74 o 
  -1   4  14     7655.34     7830.72    168.79 o 
   0   4  14        2.55      -39.19     39.19 o 
   1   4  14     5792.30     5840.42    124.84 o 
   2   4  14    14516.08    14441.43    226.18 o 
   3   4  14     5488.11     5586.33    124.84 o 
   4   4  14      344.79      359.63     58.82 o 
   5   4  14     2538.71     2630.46     99.92 o 
 -11   5  14     1188.46     1253.29    101.54 o 
 -10   5  14     2912.77     2879.55    138.59 o 
  -9   5  14       56.15       11.46     57.69 o 
  -8   5  14     5218.93     5044.24    124.52 o 
  -7   5  14     9034.08     8807.14    158.77 o 
  -6   5  14     7257.25     7203.35    159.56 o 
  -5   5  14      547.78      545.65     58.25 o 
  -4   5  14    14258.55    14181.30    191.25 o 
  -3   5  14    14082.09    13762.29    253.97 o 
  -2   5  14       91.48       45.81     35.27 o 
  -1   5  14     1213.80     1230.14     60.38 o 
   0   5  14     3134.81     2971.14    111.38 o 
   1   5  14     4190.92     4329.23    107.69 o 
   2   5  14      194.99      163.21     48.68 o 
   3   5  14     5421.33     5482.26    158.93 o 
   4   5  14     5191.77     5347.20    130.59 o 
   5   5  14     1926.63     2156.21     90.95 o 
 -11   6  14       41.00      -90.42     90.42 o 
 -10   6  14      160.94        8.29     61.22 o 
  -9   6  14     1448.91     1380.28     77.78 o 
  -8   6  14     1939.81     1749.82     76.44 o 
  -7   6  14       75.86      126.80     45.51 o 
  -6   6  14      867.14      790.73     72.96 o 
  -5   6  14     1953.89     1930.55    115.63 o 
  -4   6  14     1430.78     1341.95     57.98 o 
  -3   6  14     1260.10     1169.03     68.93 o 
  -2   6  14     2199.02     2033.65    101.68 o 
  -1   6  14       90.03       85.41     41.94 o 
   0   6  14        4.51      -40.85     40.85 o 
   1   6  14      262.00      227.25     47.42 o 
   2   6  14     1168.29     1076.05     64.03 o 
   3   6  14      212.74      213.19     54.94 o 
   4   6  14       12.24       54.46     53.06 o 
   5   6  14      204.69      153.33     73.37 o 
 -11   7  14      236.23      185.14     63.25 o 
 -10   7  14      132.61      196.03     73.44 o 
  -9   7  14        3.97       52.78     56.82 o 
  -8   7  14      154.24      120.22     53.33 o 
  -7   7  14      342.84      326.04     60.57 o 
  -6   7  14      591.23      506.83     62.23 o 
  -5   7  14      208.16      120.15     53.13 o 
  -4   7  14     1468.08     1329.21     59.13 o 
  -3   7  14     1458.37     1466.18     55.11 o 
  -2   7  14       17.09       41.58     41.88 o 
  -1   7  14      309.74      228.24     49.12 o 
   0   7  14      746.93      595.23     52.45 o 
   1   7  14       84.96       51.87     47.24 o 
   2   7  14      124.41       55.94     49.23 o 
   3   7  14      870.65      805.34     63.90 o 
   4   7  14     1440.97     1471.75     77.90 o 
   5   7  14      244.31      367.73     78.13 o 
 -10   8  14     1094.25      954.89     72.77 o 
  -9   8  14     4332.28     4385.30    279.61 o 
  -8   8  14     4930.10     4927.99    147.07 o 
  -7   8  14      862.70      636.97     75.55 o 
  -6   8  14     3667.50     3675.66    122.18 o 
  -5   8  14     7075.74     6839.08    156.70 o 
  -4   8  14      553.93      578.87     49.88 o 
  -3   8  14     3179.50     2981.30     78.65 o 
  -2   8  14    15245.95    15593.98    232.64 o 
  -1   8  14     5144.17     5394.77    172.70 o 
   0   8  14       16.57       17.61     43.74 o 
   1   8  14     2404.88     2379.02     84.03 o 
   2   8  14     4807.01     4805.38    130.77 o 
   3   8  14     2193.21     2208.55     88.25 o 
   4   8  14      181.20      219.49    109.71 o 
 -10   9  14     2666.14     2786.76    137.78 o 
  -9   9  14      167.56       83.53     90.01 o 
  -8   9  14     4548.48     4393.24    169.74 o 
  -7   9  14     7308.53     7099.00    172.21 o 
  -6   9  14     4222.49     4145.67    126.65 o 
  -5   9  14       39.03        6.48     56.20 o 
  -4   9  14    10605.53    10643.76    176.53 o 
  -3   9  14    11575.10    11462.86    274.94 o 
  -2   9  14      161.27      153.59     45.47 o 
  -1   9  14     1640.33     1726.86     82.79 o 
   0   9  14     6320.45     6281.98    128.91 o 
   1   9  14     3099.20     3272.03    117.59 o 
   2   9  14      746.34      598.17     58.83 o 
   3   9  14     5777.25     5953.51    181.72 o 
   4   9  14     4389.32     4355.64    198.48 o 
 -10  10  14      456.19      337.93     75.23 o 
  -9  10  14     2883.13     2873.10    116.26 o 
  -8  10  14     1285.17     1259.06    106.71 o 
  -7  10  14        2.28        6.45     63.87 o 
  -6  10  14      464.93      348.98     63.30 o 
  -5  10  14     1562.78     1490.74    121.71 o 
  -4  10  14     1741.65     1621.55     74.46 o 
  -3  10  14      153.51      200.82     45.80 o 
  -2  10  14     2399.10     2326.55     84.56 o 
  -1  10  14     1441.58     1432.09     64.41 o 
   0  10  14      456.28      447.20     53.61 o 
   1  10  14     1082.06     1017.71     74.66 o 
   2  10  14     3906.86     3975.18    113.03 o 
   3  10  14      455.85      549.22     79.40 o 
   4  10  14      458.68      472.67     78.43 o 
  -9  11  14        0.37      -20.67     65.12 o 
  -8  11  14      217.80      266.41     67.88 o 
  -7  11  14      260.14      235.21     96.45 o 
  -6  11  14      265.55      203.25     61.84 o 
  -5  11  14      570.88      569.05     67.77 o 
  -4  11  14      478.26      517.93     64.21 o 
  -3  11  14       71.25       16.34     53.06 o 
  -2  11  14       48.06      110.18     45.99 o 
  -1  11  14      133.55      220.36     50.71 o 
   0  11  14        8.98      -29.46     44.97 o 
   1  11  14      618.34      626.06     60.18 o 
   2  11  14       12.29       30.79     63.76 o 
   3  11  14      205.86      210.39     71.24 o 
  -9  12  14     2409.07     2362.49    110.83 o 
  -8  12  14     2178.15     2259.02    105.32 o 
  -7  12  14       93.72       47.36     61.03 o 
  -6  12  14     1729.23     1884.79    114.46 o 
  -5  12  14     2313.90     2284.23    123.73 o 
  -4  12  14       46.34       59.85     58.58 o 
  -3  12  14     1630.54     1760.42     86.29 o 
  -2  12  14     6300.54     6450.38    399.91 o 
  -1  12  14     3606.63     3780.42    138.28 o 
   0  12  14      144.11      132.63     50.25 o 
   1  12  14      744.49      877.08     63.21 o 
   2  12  14     1797.99     1876.44    109.99 o 
   3  12  14      511.42      583.49    118.63 o 
  -8  13  14     3789.35     3617.83    129.01 o 
  -7  13  14     2903.57     2837.86    115.17 o 
  -6  13  14      664.32      607.67     67.04 o 
  -5  13  14      155.41       33.21     73.76 o 
  -4  13  14     5655.81     5896.13    186.96 o 
  -3  13  14     6408.29     6263.78    259.11 o 
  -2  13  14      623.99      499.31     81.13 o 
  -1  13  14      720.71      668.27     71.89 o 
   0  13  14     5033.93     4803.05    138.21 o 
   1  13  14     3561.68     3780.12    128.21 o 
   2  13  14      352.43      280.61     73.08 o 
  -7  14  14       95.99       86.20     60.74 o 
  -6  14  14     1252.95     1239.07     85.50 o 
  -5  14  14     2036.35     1973.13     93.71 o 
  -4  14  14      381.72      453.49     63.28 o 
  -3  14  14      674.90      636.07     87.32 o 
  -2  14  14     4379.51     4863.93    242.76 o 
  -1  14  14     3742.14     3762.43    153.75 o 
   0  14  14      531.47      451.10     85.46 o 
   1  14  14     1038.73     1024.87    100.31 o 
  -6  15  14       26.74       22.91     58.86 o 
  -5  15  14        2.46        5.27     56.78 o 
  -4  15  14      417.49      317.91     59.68 o 
  -3  15  14      317.39      419.43     88.04 o 
  -2  15  14       45.73       95.37    110.54 o 
  -1  15  14       63.08      117.05    110.54 o 
   0  15  14      210.96      187.11     82.72 o 
  -4  16  14        5.78      -78.99     78.99 o 
  -3  16  14       64.40      -64.36     78.99 o 
  -2  16  14      821.12      652.43    121.38 o 
 -11   1  15     3301.78     3393.49    125.55 o 
 -10   1  15      714.49      676.17     91.64 o 
  -9   1  15     4254.93     4159.18    124.34 o 
  -8   1  15     5626.74     5906.31    137.72 o 
  -7   1  15      920.81      825.63     60.59 o 
  -6   1  15        3.89       13.70     44.04 o 
  -5   1  15     3687.10     3615.69     89.26 o 
  -4   1  15     4627.54     4456.29     90.62 o 
  -3   1  15      169.13      208.58     35.78 o 
  -2   1  15      250.62      223.68     33.36 o 
  -1   1  15     2402.38     2384.56     79.05 o 
   0   1  15     4112.77     4006.44    103.16 o 
   1   1  15       64.90        5.27     46.51 o 
   2   1  15     3820.51     3894.98    106.46 o 
   3   1  15     3994.19     4125.85    113.66 o 
   4   1  15      613.64      673.62     67.40 o 
   5   1  15      227.77      250.71     62.35 o 
 -11   2  15      680.57      546.86     79.16 o 
 -10   2  15     5928.51     6025.73    151.50 o 
  -9   2  15     5354.82     5653.14    146.10 o 
  -8   2  15       38.24      -19.05     54.16 o 
  -7   2  15     4405.25     4399.34    113.04 o 
  -6   2  15     6279.90     6645.99    145.79 o 
  -5   2  15      728.47      650.08     51.12 o 
  -4   2  15     2067.58     2248.35     70.28 o 
  -3   2  15    12738.16    12947.10    226.89 o 
  -2   2  15    11331.71    11298.71    159.57 o 
  -1   2  15     1678.04     1654.06     55.89 o 
   0   2  15     1250.81     1257.83     63.78 o 
   1   2  15     8782.26     8854.51    195.85 o 
   2   2  15     2963.08     3215.22    151.20 o 
   3   2  15      620.26      644.72     62.51 o 
   4   2  15     3205.14     3452.26    147.67 o 
   5   2  15     2948.30     3055.29    110.56 o 
 -11   3  15     2777.86     2870.05    116.51 o 
 -10   3  15      500.81      437.76     74.79 o 
  -9   3  15     1456.23     1371.34     80.38 o 
  -8   3  15     2102.45     2269.34     89.07 o 
  -7   3  15     2156.86     2132.62     82.67 o 
  -6   3  15      135.35       74.15     53.78 o 
  -5   3  15     5558.30     5393.74    115.23 o 
  -4   3  15     8612.22     8317.87    130.44 o 
  -3   3  15      339.14      420.00     40.66 o 
  -2   3  15     1666.40     1761.00     86.15 o 
  -1   3  15     6059.66     6169.43    127.64 o 
   0   3  15     4822.39     4832.40    112.19 o 
   1   3  15      126.53      116.09     66.64 o 
   2   3  15     5174.30     4984.89    127.14 o 
   3   3  15     2834.89     2908.99     99.42 o 
   4   3  15      712.31      690.01     65.88 o 
   5   3  15      111.75      121.37     61.16 o 
 -11   4  15       24.57      -37.78     65.89 o 
 -10   4  15       62.88      -42.22     65.67 o 
  -9   4  15       74.51        9.16     91.98 o 
  -8   4  15      125.97      149.72     63.63 o 
  -7   4  15       16.71      -21.55     55.34 o 
  -6   4  15      270.75      262.69     59.87 o 
  -5   4  15      684.12      672.01     53.30 o 
  -4   4  15      141.76      134.88     38.34 o 
  -3   4  15     3794.50     3828.18     98.81 o 
  -2   4  15     1598.01     1531.88     56.17 o 
  -1   4  15      126.67      107.87     44.87 o 
   0   4  15       73.16       47.08     45.89 o 
   1   4  15      439.52      413.48     53.79 o 
   2   4  15       84.32       47.48     51.84 o 
   3   4  15      257.59      278.26     58.29 o 
   4   4  15       51.31       -0.38     58.73 o 
 -10   5  15      121.52      153.80     79.50 o 
  -9   5  15     2863.30     2899.92    128.23 o 
  -8   5  15     4357.51     4274.10    137.78 o 
  -7   5  15     1574.46     1519.81     84.10 o 
  -6   5  15       41.85      -54.87     54.87 o 
  -5   5  15     3438.30     3151.77     89.56 o 
  -4   5  15     1609.03     1545.64     59.26 o 
  -3   5  15      118.39      116.45     39.03 o 
  -2   5  15       16.96       22.02     37.19 o 
  -1   5  15     1874.27     1756.36     70.58 o 
   0   5  15     1280.57     1248.24     63.99 o 
   1   5  15      249.70      173.93     50.99 o 
   2   5  15     1872.55     2036.86     81.49 o 
   3   5  15     2790.55     3038.32    106.58 o 
   4   5  15     1303.22     1331.75     79.23 o 
 -10   6  15     4013.57     4266.27    148.05 o 
  -9   6  15     3438.92     3335.52    130.97 o 
  -8   6  15        4.27       38.01     61.80 o 
  -7   6  15     4284.25     4228.13    165.87 o 
  -6   6  15     9610.48    10115.12    255.79 o 
  -5   6  15     3225.53     3336.03    112.38 o 
  -4   6  15     1585.42     1514.74     64.62 o 
  -3   6  15    12835.17    12443.73    184.24 o 
  -2   6  15     9361.19     9089.65    141.76 o 
  -1   6  15      190.71      137.34     55.06 o 
   0   6  15     2813.90     2885.89     91.36 o 
   1   6  15     9166.59     9008.80    165.67 o 
   2   6  15     2894.24     3066.57     99.48 o 
   3   6  15      271.31      258.23     58.89 o 
   4   6  15     2374.19     2608.57    101.16 o 
 -10   7  15       36.19      -53.87     74.15 o 
  -9   7  15     3423.89     3402.29    141.66 o 
  -8   7  15     6761.02     6832.68    174.92 o 
  -7   7  15     3534.47     3718.59    128.54 o 
  -6   7  15      261.64      183.75     61.22 o 
  -5   7  15     6522.38     6677.22    166.26 o 
  -4   7  15    12300.05    12470.60    211.80 o 
  -3   7  15     1271.47     1140.87     53.88 o 
  -2   7  15     2781.74     2561.06     77.50 o 
  -1   7  15     6145.67     5899.49    124.57 o 
   0   7  15     3638.68     3890.03    107.20 o 
   1   7  15      162.91      251.09     51.95 o 
   2   7  15     6445.77     6628.67    225.88 o 
   3   7  15     5168.69     5425.33    135.96 o 
   4   7  15     2139.11     2126.92    107.43 o 
 -10   8  15     1022.45      942.53    115.06 o 
  -9   8  15      764.73      719.59     83.79 o 
  -8   8  15       10.75       96.61     65.42 o 
  -7   8  15     1264.67     1165.90     82.70 o 
  -6   8  15     1984.23     2002.06     93.29 o 
  -5   8  15     1304.07     1307.45     77.92 o 
  -4   8  15        4.05      -20.45     44.82 o 
  -3   8  15     2054.92     1937.49     67.23 o 
  -2   8  15      871.89      925.53     58.94 o 
  -1   8  15        4.06      -43.55     43.55 o 
   0   8  15      503.13      490.42     56.34 o 
   1   8  15     1994.72     2076.79     81.76 o 
   2   8  15      776.47      756.13     65.05 o 
   3   8  15      362.66      375.60     65.05 o 
  -9   9  15       15.69        5.83     69.70 o 
  -8   9  15       18.02       90.33     73.78 o 
  -7   9  15       68.83      107.73     66.27 o 
  -6   9  15        4.75      -57.54     57.54 o 
  -5   9  15      529.16      642.97     65.72 o 
  -4   9  15      351.02      354.92     49.75 o 
  -3   9  15       71.43       58.89     41.91 o 
  -2   9  15      134.68      115.90     47.00 o 
  -1   9  15      913.20      928.23     61.20 o 
   0   9  15       44.22      -27.85     47.93 o 
   1   9  15      333.43      268.87     56.11 o 
   2   9  15       11.93      -47.77     60.38 o 
   3   9  15       21.79      -71.36     73.61 o 
  -9  10  15     2300.80     2274.06    146.70 o 
  -8  10  15      485.94      335.19    105.94 o 
  -7  10  15      688.61      612.81     79.28 o 
  -6  10  15     2121.30     2010.85     96.24 o 
  -5  10  15      334.19      369.74     65.20 o 
  -4  10  15     1596.93     1434.59     81.80 o 
  -3  10  15     6673.33     6863.20    136.57 o 
  -2  10  15     6373.11     6625.70    135.18 o 
  -1  10  15      180.19      156.93     48.87 o 
   0  10  15     1243.19     1258.32     70.89 o 
   1  10  15     2161.93     2235.73     87.45 o 
   2  10  15      707.50      796.03     83.31 o 
   3  10  15      148.13      114.94     71.41 o 
  -8  11  15     4352.16     4346.74    139.21 o 
  -7  11  15     1267.29     1310.69    113.80 o 
  -6  11  15      122.58       69.05     67.88 o 
  -5  11  15     5789.51     6031.77    157.04 o 
  -4  11  15     5998.08     6088.29    156.35 o 
  -3  11  15      477.47      409.97     65.09 o 
  -2  11  15     1149.21     1028.53     75.71 o 
  -1  11  15     4925.86     5174.74    125.12 o 
   0  11  15     4644.04     4757.86    121.12 o 
   1  11  15        6.65       64.71     55.41 o 
   2  11  15     4147.71     4069.76    136.48 o 
  -8  12  15        1.10       72.11     64.58 o 
  -7  12  15     1631.63     1440.63     83.47 o 
  -6  12  15     1541.85     1457.99    108.30 o 
  -5  12  15      379.31      371.51    104.42 o 
  -4  12  15      447.92      489.95     73.92 o 
  -3  12  15     3044.68     3041.86    122.52 o 
  -2  12  15     2054.45     1946.20     91.90 o 
  -1  12  15      606.48      593.39     73.57 o 
   0  12  15       46.20       -7.92     65.92 o 
   1  12  15     2291.89     2197.83    101.35 o 
  -7  13  15      167.63      105.59     64.16 o 
  -6  13  15       48.01      -21.72     95.53 o 
  -5  13  15       90.72       49.75     62.43 o 
  -4  13  15      120.84       56.21     65.61 o 
  -3  13  15      117.64       79.39     64.77 o 
  -2  13  15      204.57      143.16     81.99 o 
  -1  13  15        8.27       27.69     64.40 o 
   0  13  15      628.88      543.58     89.81 o 
   1  13  15      681.25      710.92     95.34 o 
  -6  14  15      723.32      762.71     74.14 o 
  -5  14  15       60.71       80.58     59.01 o 
  -4  14  15      173.56      110.73     78.39 o 
  -3  14  15     1355.21     1437.32    104.78 o 
  -2  14  15     1924.55     2022.30    164.73 o 
  -1  14  15       38.71      123.06     63.10 o 
  -3  15  15      473.41      628.58    130.05 o 
 -10   0  16     8250.27     8087.38    402.08 o 
  -9   0  16      916.17     1058.97    113.81 o 
  -8   0  16     2646.07     2603.02    280.69 o 
  -7   0  16     4431.96     4751.22    236.26 o 
  -6   0  16      826.33      780.31    127.88 o 
  -5   0  16     1785.69     2371.27    182.07 o 
  -4   0  16    12691.26    12985.82    293.36 o 
  -3   0  16     7866.32     8132.17    213.70 o 
  -2   0  16      384.22      468.52     76.63 o 
  -1   0  16      698.77      592.38     79.70 o 
   0   0  16     8406.58     8331.68    220.56 o 
   1   0  16     8176.39     8236.49    227.98 o 
   2   0  16       30.80       35.99     73.92 o 
   3   0  16     4379.47     4616.95    289.36 o 
   4   0  16     3460.52     3578.15    161.04 o 
 -10   1  16     1543.82     1641.83    104.79 o 
  -9   1  16     5131.00     4998.66    178.73 o 
  -8   1  16     2846.91     2804.19    120.62 o 
  -7   1  16      231.91      157.90     62.29 o 
  -6   1  16     2602.00     2380.04    127.10 o 
  -5   1  16     5808.61     5653.76    163.69 o 
  -4   1  16      193.78      183.45     48.20 o 
  -3   1  16     2058.88     2125.34     82.69 o 
  -2   1  16     3249.31     3297.51     94.46 o 
  -1   1  16     5363.74     5334.45    187.40 o 
   0   1  16      830.06      730.38     63.49 o 
   1   1  16     2660.07     2617.37     95.39 o 
   2   1  16     4824.26     4575.26    119.40 o 
   3   1  16     1385.13     1503.75     87.12 o 
   4   1  16        8.78        5.59     59.64 o 
 -10   2  16      163.83      244.15     78.77 o 
  -9   2  16      228.86      235.99     73.82 o 
  -8   2  16      139.62      139.93     66.31 o 
  -7   2  16       93.74       24.37     60.32 o 
  -6   2  16      225.59       61.81     57.11 o 
  -5   2  16       34.19       80.44     51.62 o 
  -4   2  16      437.57      495.56     52.72 o 
  -3   2  16      795.66      735.97     75.11 o 
  -2   2  16      221.72      159.99     51.93 o 
  -1   2  16       31.13      -21.16     44.84 o 
   0   2  16      277.75      266.42     53.39 o 
   1   2  16      186.51      104.66     51.62 o 
   2   2  16       92.05       87.23     54.45 o 
   3   2  16       55.77      -57.07     57.07 o 
   4   2  16       25.13      106.29     62.22 o 
 -10   3  16     1262.28     1203.51     95.79 o 
  -9   3  16     3364.77     3591.14    140.73 o 
  -8   3  16     2457.80     2231.80    104.92 o 
  -7   3  16       46.49      -23.50     58.97 o 
  -6   3  16     1367.03     1317.14     80.31 o 
  -5   3  16     3138.46     3019.52    134.48 o 
  -4   3  16       92.38      112.62     40.90 o 
  -3   3  16      165.57      269.37     40.75 o 
  -2   3  16      208.10      188.13     47.74 o 
  -1   3  16      782.01      737.54     70.87 o 
   0   3  16        2.21       33.07     59.13 o 
   1   3  16     2883.54     2903.32    106.68 o 
   2   3  16     4150.86     4455.96    120.34 o 
   3   3  16     1196.89     1317.40     78.46 o 
 -10   4  16     3011.72     3407.97    172.54 o 
  -9   4  16      142.03       78.84     74.53 o 
  -8   4  16     3003.41     2891.55    118.72 o 
  -7   4  16     7954.65     8191.43    189.46 o 
  -6   4  16     3255.87     3259.97    115.88 o 
  -5   4  16      468.82      496.77     52.75 o 
  -4   4  16     9165.32     9338.51    145.78 o 
  -3   4  16     6922.93     7088.23    121.55 o 
  -2   4  16      577.08      566.12     45.06 o 
  -1   4  16     1170.74     1227.31     66.25 o 
   0   4  16     6472.22     6504.70    136.73 o 
   1   4  16     3507.61     3602.36    115.44 o 
   2   4  16      494.21      373.83     62.00 o 
   3   4  16     4328.88     4764.96    130.13 o 
 -10   5  16     3286.00     3452.69    146.34 o 
  -9   5  16     4959.76     5086.29    166.57 o 
  -8   5  16     1866.65     1687.79     95.15 o 
  -7   5  16      110.00       58.09     61.53 o 
  -6   5  16     2966.08     2947.74    110.45 o 
  -5   5  16    10746.11    11045.23    222.13 o 
  -4   5  16     2171.99     2218.27     73.60 o 
  -3   5  16     1173.96     1219.62     56.86 o 
  -2   5  16     4316.93     4140.77     90.74 o 
  -1   5  16     3223.32     3169.23    103.24 o 
   0   5  16      130.89       77.73     50.59 o 
   1   5  16     6348.56     6658.58    144.15 o 
   2   5  16     5192.47     5063.10    128.53 o 
   3   5  16     1085.85     1083.77     73.76 o 
 -10   6  16      318.25      381.17     97.95 o 
  -9   6  16        8.88      104.14     74.61 o 
  -8   6  16      381.24      286.89     75.80 o 
  -7   6  16      957.63      929.00     97.89 o 
  -6   6  16     1355.36     1286.14     81.42 o 
  -5   6  16       78.00      101.38     48.30 o 
  -4   6  16      976.77      933.91     53.57 o 
  -3   6  16     1394.15     1447.77     72.82 o 
  -2   6  16       24.01       41.38     39.62 o 
  -1   6  16      442.03      453.72     56.03 o 
   0   6  16     1424.30     1435.84     70.38 o 
   1   6  16      729.74      613.49     62.56 o 
   2   6  16       83.84       42.33     69.14 o 
   3   6  16      541.35      553.86     66.03 o 
  -9   7  16      847.85      921.47     92.83 o 
  -8   7  16      593.10      642.54    100.87 o 
  -7   7  16       17.17      -64.53     66.52 o 
  -6   7  16       80.07        1.27     60.09 o 
  -5   7  16      821.54      825.93     82.00 o 
  -4   7  16      125.68       87.79     48.36 o 
  -3   7  16      301.81      347.67     45.52 o 
  -2   7  16      982.76      954.86     54.45 o 
  -1   7  16      457.79      523.20     56.20 o 
   0   7  16      183.09       98.71     51.76 o 
   1   7  16      653.63      668.19     68.52 o 
   2   7  16      484.58      406.14     74.77 o 
   3   7  16      202.26      235.49     62.90 o 
  -9   8  16      105.82       61.30     71.84 o 
  -8   8  16      705.46      746.73     90.00 o 
  -7   8  16     2401.52     2206.99    103.57 o 
  -6   8  16     1664.55     1684.98     92.96 o 
  -5   8  16       98.71       56.13     49.00 o 
  -4   8  16     6773.28     6985.46    234.02 o 
  -3   8  16     6294.88     6673.65    122.87 o 
  -2   8  16      722.36      621.16     50.85 o 
  -1   8  16     1238.80     1217.87     69.87 o 
   0   8  16     4048.68     4035.10    130.77 o 
   1   8  16     1347.05     1341.50    126.71 o 
   2   8  16      296.24      277.29     63.48 o 
  -8   9  16     2339.46     2391.38    110.65 o 
  -7   9  16      245.95      228.55     76.41 o 
  -6   9  16     2313.26     2457.26    145.44 o 
  -5   9  16     7910.07     7953.48    184.24 o 
  -4   9  16     1472.78     1350.26     68.11 o 
  -3   9  16      393.98      419.69     50.38 o 
  -2   9  16     3250.02     3172.47     87.96 o 
  -1   9  16     3235.04     3369.06    104.53 o 
   0   9  16       36.89       49.72     57.06 o 
   1   9  16     4555.70     4759.79    126.74 o 
   2   9  16     4872.87     5260.90    157.39 o 
  -8  10  16      769.46      621.49     81.54 o 
  -7  10  16     1948.55     1829.90    101.45 o 
  -6  10  16      870.72      799.71     87.34 o 
  -5  10  16        2.03      -66.46     66.46 o 
  -4  10  16      818.71      722.15     75.68 o 
  -3  10  16      566.38      571.49     63.61 o 
  -2  10  16       12.67      -24.90     52.73 o 
  -1  10  16      489.02      480.04     62.96 o 
   0  10  16     1708.37     1826.81     82.89 o 
   1  10  16     1130.58     1216.81     75.67 o 
  -7  11  16       54.92       -7.59     66.52 o 
  -6  11  16        1.85        9.38     69.38 o 
  -5  11  16        1.23      -40.76     69.19 o 
  -4  11  16        2.32      -14.13     62.69 o 
  -3  11  16       38.02       22.49     66.21 o 
  -2  11  16      353.00      283.69     70.91 o 
  -1  11  16       86.37       75.27     54.36 o 
   0  11  16      175.52      160.16     59.46 o 
  -6  12  16      127.29       91.77     66.24 o 
  -5  12  16      772.52      756.90     80.69 o 
  -4  12  16     4458.05     4621.26    144.96 o 
  -3  12  16     3979.56     4142.21    206.42 o 
  -2  12  16      772.55      727.44     78.52 o 
  -1  12  16      495.93      566.63     75.32 o 
   0  12  16     2210.77     2319.43    130.17 o 
  -5  13  16     4207.95     4149.89    173.40 o 
  -4  13  16      341.09      244.22     70.36 o 
  -3  13  16      818.87      837.04     81.44 o 
  -2  13  16     3116.34     3350.43    225.42 o 
  -9   1  17     2454.19     2482.48    139.07 o 
  -8   1  17      544.65      580.23     92.64 o 
  -7   1  17      803.55      728.63    123.55 o 
  -6   1  17     3027.78     3128.24    150.96 o 
  -5   1  17      153.35       38.13     56.11 o 
  -4   1  17     1381.90     1378.33     69.28 o 
  -3   1  17     2745.29     2746.54     94.78 o 
  -2   1  17     1735.24     1711.65    110.32 o 
  -1   1  17      148.01      178.47     53.85 o 
   0   1  17      999.29     1006.54     66.97 o 
   1   1  17     2858.51     2898.18    108.93 o 
   2   1  17     1533.42     1609.38     81.36 o 
  -9   2  17     1351.79     1180.86    110.22 o 
  -8   2  17     5104.04     5450.44    199.97 o 
  -7   2  17     2076.12     2183.97    209.17 o 
  -6   2  17      922.18      919.81     95.56 o 
  -5   2  17     9405.21     9318.83    196.77 o 
  -4   2  17    10641.10    10813.21    186.57 o 
  -3   2  17      897.26      861.90     61.20 o 
  -2   2  17      740.54      693.33     60.72 o 
  -1   2  17     4166.04     4081.88    109.89 o 
   0   2  17     5267.52     5536.35    130.46 o 
   1   2  17       28.07       74.37     60.37 o 
   2   2  17     3258.15     3345.82    110.08 o 
  -9   3  17     2100.02     1872.03    124.85 o 
  -8   3  17      474.18      397.92     98.06 o 
  -7   3  17      623.20      492.50     88.74 o 
  -6   3  17     4423.42     4516.50    279.61 o 
  -5   3  17      795.38      738.04     71.05 o 
  -4   3  17     1066.30     1172.00     66.88 o 
  -3   3  17     4500.53     4508.93    114.01 o 
  -2   3  17     4847.23     5103.85    122.59 o 
  -1   3  17      487.59      420.47     57.92 o 
   0   3  17     3239.92     3296.90    105.16 o 
   1   3  17     4962.57     5329.29    195.22 o 
   2   3  17      807.45      937.51     72.77 o 
  -9   4  17       17.16      -82.09     82.09 o 
  -8   4  17       14.96      -49.85     88.26 o 
  -7   4  17       79.92       -9.28     77.59 o 
  -6   4  17      403.26      467.12     90.27 o 
  -5   4  17       36.81       -5.09     56.11 o 
  -4   4  17      503.23      604.30     66.01 o 
  -3   4  17      231.76      247.84     52.76 o 
  -2   4  17      172.75       93.61     49.45 o 
  -1   4  17      954.46      927.45     65.90 o 
   0   4  17      591.17      655.07     64.45 o 
   1   4  17        5.59      -43.35     60.53 o 
   2   4  17      110.10      119.19     60.72 o 
  -9   5  17      754.39      833.85     92.98 o 
  -8   5  17        1.76       24.50     74.33 o 
  -7   5  17     1266.60     1403.08     88.62 o 
  -6   5  17     1897.07     1924.02     97.55 o 
  -5   5  17      370.77      433.80     66.58 o 
  -4   5  17      200.10      218.28     52.48 o 
  -3   5  17      959.27     1046.79     65.38 o 
  -2   5  17      606.55      617.65     59.73 o 
  -1   5  17       12.80      -51.44     51.44 o 
   0   5  17      325.64      259.25     60.74 o 
   1   5  17     1181.87     1110.31     74.10 o 
   2   5  17     1075.51     1095.19     76.32 o 
  -9   6  17     1994.68     1954.17    164.29 o 
  -8   6  17     3394.67     3440.42    135.55 o 
  -7   6  17     1214.35     1121.46    135.19 o 
  -6   6  17      110.48       86.30     66.73 o 
  -5   6  17     4613.72     5012.14    124.00 o 
  -4   6  17     9846.26     9896.38    179.59 o 
  -3   6  17     2042.32     2046.67    112.63 o 
  -2   6  17      106.58      140.57     53.98 o 
  -1   6  17     2228.34     2240.96     98.24 o 
   0   6  17     1925.16     2022.17     89.19 o 
   1   6  17      461.51      520.77     72.90 o 
  -8   7  17        3.01      -66.48     70.13 o 
  -7   7  17     1799.52     1623.94     99.97 o 
  -6   7  17     6322.74     6515.01    273.70 o 
  -5   7  17     2639.28     2526.26     95.36 o 
  -4   7  17      103.23      127.17     53.19 o 
  -3   7  17     2740.10     2605.04     84.84 o 
  -2   7  17     4361.22     4302.62    116.52 o 
  -1   7  17      255.94      240.68     60.89 o 
   0   7  17     4743.40     4979.91    167.06 o 
   1   7  17     5879.75     6239.41    144.76 o 
  -8   8  17      925.74      862.83    114.91 o 
  -7   8  17      685.01      677.28     82.78 o 
  -6   8  17        2.30      -45.87     66.69 o 
  -5   8  17     1473.08     1401.38     75.15 o 
  -4   8  17     1628.88     1767.59     77.93 o 
  -3   8  17      432.41      425.87     52.50 o 
  -2   8  17       11.80      -39.63     47.05 o 
  -1   8  17      909.18      958.94    100.37 o 
   0   8  17      878.95      841.17     70.88 o 
   1   8  17       76.83      152.53     62.27 o 
  -7   9  17       73.61      -65.04     67.87 o 
  -6   9  17      119.90      154.29     70.71 o 
  -5   9  17        7.12       95.53     66.06 o 
  -4   9  17       41.59      105.47     54.68 o 
  -3   9  17      964.62      937.09     59.30 o 
  -2   9  17      748.43      733.15     56.60 o 
  -1   9  17        4.55      -16.47     54.07 o 
   0   9  17      519.38      460.57     67.06 o 
  -6  10  17       71.93       76.68     72.57 o 
  -5  10  17     2143.19     2067.24    102.08 o 
  -4  10  17     4309.54     4602.03    146.24 o 
  -3  10  17      775.76      768.95     77.38 o 
  -2  10  17      518.40      461.61     55.57 o 
  -1  10  17     3659.78     3561.57    118.89 o 
  -5  11  17      535.28      579.64     80.39 o 
  -4  11  17     1070.30     1006.07     85.68 o 
  -3  11  17     3355.02     3438.82    130.54 o 
  -2  11  17     3338.77     3288.74    109.05 o 
  -8   0  18     3862.02     4094.46    255.77 o 
  -7   0  18       36.32       28.18    123.55 o 
  -6   0  18     5727.77     6322.67    299.12 o 
  -5   0  18     7709.90     7725.08    223.52 o 
  -4   0  18      653.33      707.03     93.49 o 
  -3   0  18     1174.30     1005.09     96.41 o 
  -2   0  18     4545.85     4934.45    180.86 o 
  -1   0  18     3874.57     3940.72    259.02 o 
   0   0  18       97.77      175.45     84.26 o 
   1   0  18     3000.00     2867.94    217.84 o 
  -8   1  18      156.07       24.69     84.13 o 
  -7   1  18     2480.67     2871.11    305.62 o 
  -6   1  18      571.75      571.31     96.23 o 
  -5   1  18     1450.22     1504.59     90.23 o 
  -4   1  18     2914.30     3203.05    106.34 o 
  -3   1  18     2349.67     2292.26    128.90 o 
  -2   1  18      119.10       40.95     56.59 o 
  -1   1  18     1867.48     1771.54     82.63 o 
   0   1  18     4486.47     4694.54    129.11 o 
   1   1  18     2394.32     2341.95    136.40 o 
  -8   2  18        4.93      -92.12     92.12 o 
  -7   2  18      114.44       92.65     90.08 o 
  -6   2  18       78.25      -30.10     86.50 o 
  -5   2  18       41.73      103.80     61.95 o 
  -4   2  18      139.56      121.21     54.44 o 
  -3   2  18      133.04      216.97     56.28 o 
  -2   2  18      280.85      265.54     57.85 o 
  -1   2  18      494.82      531.35     67.28 o 
   0   2  18      103.17      103.31     59.97 o 
   1   2  18       73.07       -0.79     58.69 o 
  -8   3  18      266.28      245.99     94.03 o 
  -7   3  18     2585.89     2161.02    222.17 o 
  -6   3  18      962.12      966.29    110.48 o 
  -5   3  18      491.38      596.33     77.08 o 
  -4   3  18     2082.87     2115.91     86.51 o 
  -3   3  18     1699.58     1776.71     80.69 o 
  -2   3  18       88.04       74.49     55.17 o 
  -1   3  18      248.73      281.81     89.79 o 
   0   3  18      608.79      719.02     69.59 o 
   1   3  18      370.53      369.33     77.90 o 
  -8   4  18     1247.09     1168.26    114.46 o 
  -7   4  18        7.43      -43.04     84.80 o 
  -6   4  18     5217.10     5087.04    190.70 o 
  -5   4  18     8503.78     8845.42    200.84 o 
  -4   4  18     2035.96     1948.73     96.08 o 
  -3   4  18       66.06       68.01     56.86 o 
  -2   4  18     1724.43     1882.35     85.60 o 
  -1   4  18     2052.43     1973.45     86.55 o 
   0   4  18       18.27        9.74     57.56 o 
  -8   5  18      947.91     1041.22    116.36 o 
  -7   5  18     3796.38     3788.29    167.70 o 
  -6   5  18     1308.79     1021.92    128.97 o 
  -5   5  18      240.48      304.70     70.79 o 
  -4   5  18     2202.42     2075.14    157.37 o 
  -3   5  18     4420.90     4469.15    124.54 o 
  -2   5  18     1412.36     1367.42     79.48 o 
  -1   5  18     1232.82     1353.60     78.42 o 
   0   5  18     5249.08     5610.42    156.18 o 
  -7   6  18        8.77       -4.01     85.79 o 
  -6   6  18      213.01      157.97     93.20 o 
  -5   6  18      607.94      499.90     79.51 o 
  -4   6  18      154.75      190.93     61.71 o 
  -3   6  18        3.69       -6.51     56.14 o 
  -2   6  18      382.34      285.01     61.63 o 
  -1   6  18     1031.67      975.84     73.12 o 
   0   6  18       67.14      120.10     59.03 o 
  -7   7  18      183.53      160.67     90.10 o 
  -6   7  18       90.84       41.06     83.92 o 
  -5   7  18        2.65       57.63     64.69 o 
  -4   7  18      336.29      281.81     68.42 o 
  -3   7  18      725.16      659.20     65.97 o 
  -2   7  18       13.43      -52.41     52.41 o 
  -1   7  18      136.68      100.65     60.38 o 
  -6   8  18     2097.02     2252.79    133.60 o 
  -5   8  18     4482.19     4861.46    145.90 o 
  -4   8  18     1699.55     1554.28     89.67 o 
  -3   8  18       95.52       45.58     55.97 o 
  -2   8  18     1944.17     1856.43     86.65 o 
  -4   9  18     2730.05     2645.28    150.18 o 
  -3   9  18     4081.62     4512.94    124.94 o 
  -7   1  19     1062.38     1209.64    210.25 o 
  -6   1  19      149.05      229.67     94.25 o 
  -5   1  19     2387.36     2447.48    109.58 o 
  -4   1  19     2192.04     2075.38     88.28 o 
  -3   1  19      250.38      175.79     60.56 o 
  -2   1  19     1118.43     1108.55     74.12 o 
  -1   1  19     2291.04     2457.73     98.00 o 
  -6   2  19     7252.79     7273.13    230.36 o 
  -5   2  19     2112.43     2034.96    100.49 o 
  -4   2  19      271.25      264.34     60.62 o 
  -3   2  19     1887.89     1855.36     83.13 o 
  -2   2  19     2470.18     2388.83     95.06 o 
  -6   3  19       10.89       -1.61     86.34 o 
  -5   3  19     1324.84     1355.10     90.01 o 
  -4   3  19     1839.48     1759.43    102.30 o 
  -3   3  19      693.08      697.24     69.31 o 
  -2   3  19     1103.28     1084.30    113.10 o 
  -6   4  19       18.63       93.20     85.83 o 
  -5   4  19        4.22      -23.50     66.50 o 
  -4   4  19        4.75        7.70     56.89 o 
  -3   4  19       55.72        2.52     57.24 o 
  -2   4  19      447.00      394.38     66.53 o 
  -5   5  19     1538.22     1449.86     92.47 o 
  -4   5  19     1518.79     1397.38     78.09 o 
  -3   5  19      251.73      151.00     60.65 o 
                                                 
